# Supplementary material for: Global evidence of positive biodiversity effects on spatial ecosystem stability in natural grasslands
Source: Nat Commun. 2019 Jul 19;10:3207. doi: 10.1038/s41467-019-11191-z (PMC6642091; doi:10.1038/s41467-019-11191-z)
Supplement: Supplementary file 4 — Source data [file 41467_2019_11191_MOESM4_ESM.xlsx]

## Sheet: Figure 2
Column_name	Description		Productivity (g/m2)	Biodiversity	Daylight hours	Precipitation (mm)	Temperature (℃)
Productivity (g/m2)	Primary productivity of each plot measured as aboveground live biomass at peak biomass		102.16	8	13.3507	290	3.5625
Biodiversity	Species richness (meter-2) of each plot		124.16	9	13.3507	290	3.5625
Daylight hours	The average number of daylight hours at each plot during the growing season		111.9	8	13.3507	290	3.5625
Precipitation (mm)	The total amount of precipitation at each plot during the growing season		112.04	7	13.3507	290	3.5625
Temperature (℃)	The average air temperature at each plot during the growing season		155.68	7	13.3507	290	3.5625
			180.07	8	13.3507	290	3.5625
			107.89	10	13.3507	290	3.5625
			100.38	11	13.3507	290	3.5625
			86.43	9	13.3507	290	3.5625
			87.19	8	13.3507	290	3.5625
			109.94	7	13.3507	290	3.5625
			79.6	11	13.3507	290	3.5625
			152.07	10	13.3507	290	3.5625
			114.38	7	13.3507	290	3.5625
			121.91	10	13.3507	290	3.5625
			83.49	12	13.3507	290	3.5625
			77.46	8	13.3507	290	3.5625
			116.5	10	13.3507	290	3.5625
			104.65	10	13.3507	290	3.5625
			128.03	10	13.3507	290	3.5625
			116.47	9	13.3507	290	3.5625
			111.99	6	13.3507	290	3.5625
			110.01	11	13.3507	290	3.5625
			111.41	11	13.3507	290	3.5625
			115.68	7	13.3507	290	3.5625
			99.03	9	13.3507	290	3.5625
			102.21	9	13.3507	290	3.5625
			144.19	9	13.3507	290	3.5625
			90.8	8	13.3507	290	3.5625
			161.79	7	13.3507	290	3.5625
			78.11	9	13.3507	290	3.5625
			54.52	11	13.3507	290	3.5625
			107.84	11	13.3507	290	3.5625
			98.81	9	13.3507	290	3.5625
			127.68	10	13.3507	290	3.5625
			136.02	10	13.3507	290	3.5625
			108.5	10	13.3507	290	3.5625
			124.07	11	13.3507	290	3.5625
			70.33	11	13.3507	290	3.5625
			72.31	11	13.3507	290	3.5625
			95.03	10	13.3507	290	3.5625
			117.08	9	13.3507	290	3.5625
			111.24	8	13.3507	290	3.5625
			119.02	12	13.3507	290	3.5625
			102.86	9	13.3507	290	3.5625
			90.76	11	13.3507	290	3.5625
			93.99	13	13.3507	290	3.5625
			78.02	12	13.3507	290	3.5625
			88.42	10	13.3507	290	3.5625
			120.01	10	13.3507	290	3.5625
			159.59	9	13.3507	290	3.5625
			138.84	10	13.3507	290	3.5625
			105.35	8	13.3507	290	3.5625
			131.7	11	13.3507	290	3.5625
			58.73	13	13.3507	290	3.5625
			46.28	9	13.3507	290	3.5625
			95.45	10	13.3507	290	3.5625
			182.71	8	13.3507	290	3.5625
			100.6	13	13.3507	290	3.5625
			115.02	12	13.3507	290	3.5625
			85	12	13.3507	290	3.5625
			58.5	13	13.3507	290	3.5625
			61.32	12	13.3507	290	3.5625
			51.82	12	13.3507	290	3.5625
			93.35	6	13.3507	290	3.5625
			131.48	5	13.3507	290	3.5625
			71.81	5	13.3507	290	3.5625
			116.27	7	13.3507	290	3.5625
			192.43	6	13.3507	290	3.5625
			171.38	5	13.3507	290	3.5625
			132.43	5	13.3507	290	3.5625
			166.07	6	13.3507	290	3.5625
			112.62	6	13.3507	290	3.5625
			152.18	5	13.3507	290	3.5625
			96.97	6	13.3507	290	3.5625
			146.12	5	13.3507	290	3.5625
			174.47	5	13.3507	290	3.5625
			149.17	6	13.3507	290	3.5625
			96.97	6	13.3507	290	3.5625
			147.63	7	13.3507	290	3.5625
			84.7	7	13.3507	290	3.5625
			307.88	6	13.3507	290	3.5625
			140.23	8	13.3507	290	3.5625
			106.61	7	13.3507	290	3.5625
			97.95	6	13.3507	290	3.5625
			164.26	7	13.3507	290	3.5625
			107.92	6	13.3507	290	3.5625
			104.6	9	13.3507	290	3.5625
			86.59	6	13.3507	290	3.5625
			88.95	7	13.3507	290	3.5625
			92.34	7	13.3507	290	3.5625
			96.49	6	13.3507	290	3.5625
			133.46	8	13.3507	290	3.5625
			166.46	8	13.3507	290	3.5625
			120.83	6	13.3507	290	3.5625
			164.86	9	13.3507	290	3.5625
			102.25	8	13.3507	290	3.5625
			141.62	10	13.3507	290	3.5625
			113.88	10	13.3507	290	3.5625
			121.39	9	13.3507	290	3.5625
			109.38	7	13.3507	290	3.5625
			129.65	10	13.3507	290	3.5625
			65.33	7	13.3507	290	3.5625
			183.94	8	13.3507	290	3.5625
			110.65	10	13.3507	290	3.5625
			81.05	11	13.3507	290	3.5625
			111.45	8	13.3507	290	3.5625
			96.48	9	13.3507	290	3.5625
			121.74	7	13.3507	290	3.5625
			109.7	7	13.3507	290	3.5625
			209.11	9	13.3507	290	3.5625
			202.84	8	13.3507	290	3.5625
			96.9	8	13.3507	290	3.5625
			95.77	6	13.3507	290	3.5625
			103.56	9	13.3507	290	3.5625
			90.15	8	13.3507	290	3.5625
			139.5	10	13.3507	290	3.5625
			129.77	9	13.3507	290	3.5625
			132.71	10	13.3507	290	3.5625
			157.19	5	13.3507	290	3.5625
			151.98	8	13.3507	290	3.5625
			127.56	9	13.3507	290	3.5625
			94.73	7	13.3507	290	3.5625
			101.1	8	13.3507	290	3.5625
			105.19	6	13.3507	290	3.5625
			100.51	9	13.3507	290	3.5625
			103.56	9	13.3507	290	3.5625
			147.37	5	13.3507	290	3.5625
			82.24	5	13.3507	290	3.5625
			59.57	7	13.3507	290	3.5625
			47.95	9	13.3507	290	3.5625
			46.98	8	13.3507	290	3.5625
			174.1	9	13.3507	290	3.5625
			77.09	10	13.3507	290	3.5625
			115.62	9	13.3507	290	3.5625
			118.02	5	13.3507	290	3.5625
			96.05	5	13.3507	290	3.5625
			70.89	9	13.3507	290	3.5625
			85.6	8	13.3507	290	3.5625
			57.66	7	13.3507	290	3.5625
			79.06	11	13.3507	290	3.5625
			88.89	9	13.3507	290	3.5625
			78.04	8	13.3507	290	3.5625
			123.33	7	13.3507	290	3.5625
			91.74	4	13.3507	290	3.5625
			115.86	6	13.3507	290	3.5625
			104.61	7	13.3507	290	3.5625
			60.73	8	13.3507	290	3.5625
			69.35	7	13.3507	290	3.5625
			87.63	9	13.3507	290	3.5625
			91.43	10	13.3507	290	3.5625
			134.95	7	13.3507	290	3.5625
			83.22	5	13.3507	290	3.5625
			70.19	6	13.3507	290	3.5625
			96.59	8	13.3507	290	3.5625
			84.07	9	13.3507	290	3.5625
			120.75	8	13.3507	290	3.5625
			66.77	9	13.3507	290	3.5625
			65.21	10	13.3507	290	3.5625
			65.72	10	13.3507	290	3.5625
			53.94	6	13.3507	290	3.5625
			72.51	9	13.3507	290	3.5625
			91.95	7	13.3507	290	3.5625
			89.24	7	13.3507	290	3.5625
			90.87	7	13.3507	290	3.5625
			103.35	8	13.3507	290	3.5625
			83.98	8	13.3507	290	3.5625
			62.19	7	13.3507	290	3.5625
			65.46	8	13.3507	290	3.5625
			116.36	8	13.3507	290	3.5625
			71.6	9	13.3507	290	3.5625
			85.55	9	13.3507	290	3.5625
			63.66	9	13.3507	290	3.5625
			80.13	7	13.3507	290	3.5625
			91.3	8	13.3507	290	3.5625
			63.9	8	13.3507	290	3.5625
			88.83	7	13.3507	290	3.5625
			72.23	10	13.3507	290	3.5625
			95.71	10	13.3507	290	3.5625
			71.72	9	13.3507	290	3.5625
			36.85	8	13.3507	290	3.5625
			86.12	10	13.3507	290	3.5625
			40.96	8	13.3507	290	3.5625
			87.06	6	13.3507	290	3.5625
			89.94	5	13.3507	290	3.5625
			69.74	11	13.3507	290	3.5625
			75.76	8	13.3507	290	3.5625
			55.09	7	13.3507	290	3.5625
			53.72	9	13.3507	290	3.5625
			69.59	7	13.3507	290	3.5625
			131.29	9	13.3507	290	3.5625
			64.35	7	13.3507	290	3.5625
			46.292	3	13.3507	290	3.5625
			96.838	4	13.3507	290	3.5625
			99.398	5	13.3507	290	3.5625
			74.068	4	13.3507	290	3.5625
			96.568	4	13.3507	290	3.5625
			70.058	3	13.3507	290	3.5625
			73.538	3	13.3507	290	3.5625
			58.388	4	13.3507	290	3.5625
			85.412	4	13.3507	290	3.5625
			58.702	6	13.3507	290	3.5625
			119.018	5	13.3507	290	3.5625
			66.798	5	13.3507	290	3.5625
			91.028	3	13.3507	290	3.5625
			95.108	3	13.3507	290	3.5625
			82.008	4	13.3507	290	3.5625
			74.408	6	13.3507	290	3.5625
			103.622	5	13.3507	290	3.5625
			45.882	4	13.3507	290	3.5625
			52.258	6	13.3507	290	3.5625
			102.558	3	13.3507	290	3.5625
			93.638	3	13.3507	290	3.5625
			103.648	2	13.3507	290	3.5625
			107.708	6	13.3507	290	3.5625
			139.858	6	13.3507	290	3.5625
			86.482	5	13.3507	290	3.5625
			57.032	4	13.3507	290	3.5625
			102.088	7	13.3507	290	3.5625
			78.358	3	13.3507	290	3.5625
			110.708	4	13.3507	290	3.5625
			110.718	4	13.3507	290	3.5625
			74.758	4	13.3507	290	3.5625
			69.658	7	13.3507	290	3.5625
			99.96	4	13.3507	290	3.5625
			78.862	4	13.3507	290	3.5625
			106.428	4	13.3507	290	3.5625
			121.468	4	13.3507	290	3.5625
			104.798	5	13.3507	290	3.5625
			118.808	4	13.3507	290	3.5625
			96.148	4	13.3507	290	3.5625
			79.388	6	13.3507	290	3.5625
			66.082	4	13.3507	290	3.5625
			59.562	4	13.3507	290	3.5625
			79.428	4	13.3507	290	3.5625
			142.578	3	13.3507	290	3.5625
			120.168	6	13.3507	290	3.5625
			137.198	5	13.3507	290	3.5625
			99.928	4	13.3507	290	3.5625
			78.918	7	13.3507	290	3.5625
			40.108	4	13.3507	290	3.5625
			63.188	4	13.3507	290	3.5625
			83.418	3	13.3507	290	3.5625
			70.208	5	13.3507	290	3.5625
			116.378	5	13.3507	290	3.5625
			113.708	4	13.3507	290	3.5625
			93.668	5	13.3507	290	3.5625
			95.988	4	13.3507	290	3.5625
			50.188	3	13.3507	290	3.5625
			99.738	3	13.3507	290	3.5625
			77.928	3	13.3507	290	3.5625
			88.508	3	13.3507	290	3.5625
			72.068	4	13.3507	290	3.5625
			60.858	7	13.3507	290	3.5625
			63.568	5	13.3507	290	3.5625
			55.902	7	13.3507	290	3.5625
			72.522	11	13.3507	290	3.5625
			67.312	9	13.3507	290	3.5625
			54.418	8	13.3507	290	3.5625
			58.558	9	13.3507	290	3.5625
			77.998	8	13.3507	290	3.5625
			82.314	8	13.3507	290	3.5625
			102.058	6	13.3507	290	3.5625
			42.712	3	13.3507	290	3.5625
			89.982	9	13.3507	290	3.5625
			77.722	7	13.3507	290	3.5625
			70.898	8	13.3507	290	3.5625
			82.368	11	13.3507	290	3.5625
			69.468	9	13.3507	290	3.5625
			102.054	10	13.3507	290	3.5625
			128.458	5	13.3507	290	3.5625
			84.612	8	13.3507	290	3.5625
			60.472	10	13.3507	290	3.5625
			61.912	12	13.3507	290	3.5625
			76.908	9	13.3507	290	3.5625
			53.938	9	13.3507	290	3.5625
			118.508	9	13.3507	290	3.5625
			91.294	6	13.3507	290	3.5625
			166.714	6	13.3507	290	3.5625
			29.222	9	13.3507	290	3.5625
			39.242	9	13.3507	290	3.5625
			48.522	11	13.3507	290	3.5625
			58.078	7	13.3507	290	3.5625
			81.628	12	13.3507	290	3.5625
			94.248	6	13.3507	290	3.5625
			105.224	8	13.3507	290	3.5625
			112.088	8	13.3507	290	3.5625
			33.612	11	13.3507	290	3.5625
			50.372	6	13.3507	290	3.5625
			56.902	8	13.3507	290	3.5625
			65.848	8	13.3507	290	3.5625
			56.188	7	13.3507	290	3.5625
			105.838	8	13.3507	290	3.5625
			106.194	7	13.3507	290	3.5625
			125.764	8	13.3507	290	3.5625
			43.462	10	13.3507	290	3.5625
			46.402	9	13.3507	290	3.5625
			51.342	10	13.3507	290	3.5625
			58.048	10	13.3507	290	3.5625
			57.928	13	13.3507	290	3.5625
			91.418	11	13.3507	290	3.5625
			94.414	9	13.3507	290	3.5625
			115.882	9	13.3507	290	3.5625
			45.888	14	13.3507	290	3.5625
			72.864	13	13.3507	290	3.5625
			46.912	10	13.3507	290	3.5625
			294.526	10	13.3507	290	3.5625
			49.978	9	13.3507	290	3.5625
			54.738	11	13.3507	290	3.5625
			48.954	10	13.3507	290	3.5625
			56.752	10	13.3507	290	3.5625
			77.192	13	13.3507	290	3.5625
			67.088	12	13.3507	290	3.5625
			50.262	10	13.3507	290	3.5625
			57.372	12	13.3507	290	3.5625
			51.078	10	13.3507	290	3.5625
			59.502	10	13.3507	290	3.5625
			63.094	8	13.3507	290	3.5625
			57.612	9	13.3507	290	3.5625
			203.46	8	13.3507	290	3.5625
			154.3	9	13.3507	290	3.5625
			173.72	13	13.3507	290	3.5625
			160.06	10	13.3507	290	3.5625
			154.81	11	13.3507	290	3.5625
			168.8	9	13.3507	290	3.5625
			182.82	11	13.3507	290	3.5625
			155.59	7	13.3507	290	3.5625
			241.09	9	13.3507	290	3.5625
			155.19	9	13.3507	290	3.5625
			223.76	8	13.3507	290	3.5625
			183.75	11	13.3507	290	3.5625
			128.29	12	13.3507	290	3.5625
			159.79	11	13.3507	290	3.5625
			225.52	10	13.3507	290	3.5625
			163.67	8	13.3507	290	3.5625
			133.26	9	13.3507	290	3.5625
			140.82	9	13.3507	290	3.5625
			199.07	9	13.3507	290	3.5625
			158.55	8	13.3507	290	3.5625
			223.14	11	13.3507	290	3.5625
			128.26	9	13.3507	290	3.5625
			124.35	12	13.3507	290	3.5625
			143.15	11	13.3507	290	3.5625
			135.26	10	13.3507	290	3.5625
			127.29	8	13.3507	290	3.5625
			194.52	9	13.3507	290	3.5625
			222.64	10	13.3507	290	3.5625
			197.93	11	13.3507	290	3.5625
			202.21	12	13.3507	290	3.5625
			159.49	12	13.3507	290	3.5625
			145.51	9	13.3507	290	3.5625
			214.58	9	13.3507	290	3.5625
			213.83	10	13.3507	290	3.5625
			192.79	9	13.3507	290	3.5625
			190.95	10	13.3507	290	3.5625
			225.26	8	13.3507	290	3.5625
			178.85	9	13.3507	290	3.5625
			173.2	8	13.3507	290	3.5625
			148.65	12	13.3507	290	3.5625
			150.09	8	13.3507	290	3.5625
			174.39	12	13.3507	290	3.5625
			157.74	9	13.3507	290	3.5625
			187.07	8	13.3507	290	3.5625
			207.71	9	13.3507	290	3.5625
			142.11	12	13.3507	290	3.5625
			135.28	9	13.3507	290	3.5625
			213.26	9	13.3507	290	3.5625
			156.9	10	13.3507	290	3.5625
			177.49	9	13.3507	290	3.5625
			152.23	10	13.3507	290	3.5625
			173.39	7	13.3507	290	3.5625
			246.65	9	13.3507	290	3.5625
			175.76	10	13.3507	290	3.5625
			146.46	12	13.3507	290	3.5625
			141.48	12	13.3507	290	3.5625
			323.04	10	13.3507	290	3.5625
			218.32	12	13.3507	290	3.5625
			170.05	11	13.3507	290	3.5625
			213.19	11	13.3507	290	3.5625
			206.01	10	13.3507	290	3.5625
			118.47	10	13.3507	290	3.5625
			130.5	11	13.3507	290	3.5625
			133.43	10	13.3507	290	3.5625
			105.42	11	13.3507	290	3.5625
			122.08	6	13.3507	290	3.5625
			77.45	5	13.3507	290	3.5625
			115.01	4	13.3507	290	3.5625
			103.95	5	13.3507	290	3.5625
			87.56	5	13.3507	290	3.5625
			107.37	5	13.3507	290	3.5625
			98.84	8	13.3507	290	3.5625
			82	9	13.3507	290	3.5625
			47.4	6	13.3507	290	3.5625
			81.09	5	13.3507	290	3.5625
			90.08	5	13.3507	290	3.5625
			65.49	5	13.3507	290	3.5625
			100.92	6	13.3507	290	3.5625
			107.93	5	13.3507	290	3.5625
			111.94	4	13.3507	290	3.5625
			86.39	6	13.3507	290	3.5625
			87.89	5	13.3507	290	3.5625
			103.51	5	13.3507	290	3.5625
			94.41	6	13.3507	290	3.5625
			101.63	5	13.3507	290	3.5625
			114.77	5	13.3507	290	3.5625
			121.65	5	13.3507	290	3.5625
			113.23	4	13.3507	290	3.5625
			71.16	9	13.3507	290	3.5625
			109.79	5	13.3507	290	3.5625
			103.29	5	13.3507	290	3.5625
			66.26	6	13.3507	290	3.5625
			92.02	6	13.3507	290	3.5625
			151.56	5	13.3507	290	3.5625
			198.46	5	13.3507	290	3.5625
			124.98	4	13.3507	290	3.5625
			61.11	8	13.3507	290	3.5625
			77.08	6	13.3507	290	3.5625
			79.36	6	13.3507	290	3.5625
			59.25	6	13.3507	290	3.5625
			93.56	7	13.3507	290	3.5625
			71.54	6	13.3507	290	3.5625
			141.29	6	13.3507	290	3.5625
			111.06	5	13.3507	290	3.5625
			72.06	9	13.3507	290	3.5625
			94.46	6	13.3507	290	3.5625
			85.08	8	13.3507	290	3.5625
			53.86	7	13.3507	290	3.5625
			68	5	13.3507	290	3.5625
			103.52	6	13.3507	290	3.5625
			135.4	6	13.3507	290	3.5625
			95.96	5	13.3507	290	3.5625
			158.32	8	13.3507	290	3.5625
			109.2	6	13.3507	290	3.5625
			107.82	9	13.3507	290	3.5625
			80.89	8	13.3507	290	3.5625
			82.1	5	13.3507	290	3.5625
			96.89	6	13.3507	290	3.5625
			87.86	6	13.3507	290	3.5625
			100.55	6	13.3507	290	3.5625
			71.4	10	13.3507	290	3.5625
			72.49	7	13.3507	290	3.5625
			69.2	6	13.3507	290	3.5625
			64.95	6	13.3507	290	3.5625
			64.1	5	13.3507	290	3.5625
			115.94	7	13.3507	290	3.5625
			67.15	8	13.3507	290	3.5625
			124.47	6	13.3507	290	3.5625
			157.674	7	13.3507	290	3.5625
			234.634	8	13.3507	290	3.5625
			119.684	10	13.3507	290	3.5625
			167.384	11	13.3507	290	3.5625
			80.264	10	13.3507	290	3.5625
			100.904	9	13.3507	290	3.5625
			165.784	9	13.3507	290	3.5625
			181.734	12	13.3507	290	3.5625
			126.704	9	13.3507	290	3.5625
			93.014	9	13.3507	290	3.5625
			176.174	12	13.3507	290	3.5625
			84.884	9	13.3507	290	3.5625
			167.474	11	13.3507	290	3.5625
			95.644	12	13.3507	290	3.5625
			196.564	9	13.3507	290	3.5625
			120.464	10	13.3507	290	3.5625
			131.374	9	13.3507	290	3.5625
			139.474	12	13.3507	290	3.5625
			95.654	10	13.3507	290	3.5625
			128.964	11	13.3507	290	3.5625
			175.344	12	13.3507	290	3.5625
			213.494	12	13.3507	290	3.5625
			108.454	12	13.3507	290	3.5625
			172.704	11	13.3507	290	3.5625
			132.834	9	13.3507	290	3.5625
			120.234	10	13.3507	290	3.5625
			89.304	8	13.3507	290	3.5625
			98.334	6	13.3507	290	3.5625
			111.794	10	13.3507	290	3.5625
			235.844	10	13.3507	290	3.5625
			205.554	9	13.3507	290	3.5625
			187.044	8	13.3507	290	3.5625
			134.254	11	13.3507	290	3.5625
			103.374	10	13.3507	290	3.5625
			127.224	10	13.3507	290	3.5625
			144.574	10	13.3507	290	3.5625
			110.634	12	13.3507	290	3.5625
			281.114	10	13.3507	290	3.5625
			209.414	11	13.3507	290	3.5625
			195.394	9	13.3507	290	3.5625
			142.804	12	13.3507	290	3.5625
			159.834	11	13.3507	290	3.5625
			144.124	12	13.3507	290	3.5625
			170.774	11	13.3507	290	3.5625
			151.784	10	13.3507	290	3.5625
			167.434	12	13.3507	290	3.5625
			154.244	8	13.3507	290	3.5625
			135.154	9	13.3507	290	3.5625
			155.806	12	13.3507	290	3.5625
			146.396	12	13.3507	290	3.5625
			80.694	6	13.3507	290	3.5625
			104.724	11	13.3507	290	3.5625
			159.284	11	13.3507	290	3.5625
			228.364	9	13.3507	290	3.5625
			144.654	11	13.3507	290	3.5625
			136.584	9	13.3507	290	3.5625
			111.332	12	13.3507	290	3.5625
			148.916	11	13.3507	290	3.5625
			127.304	12	13.3507	290	3.5625
			118.444	8	13.3507	290	3.5625
			125.354	11	13.3507	290	3.5625
			210.794	12	13.3507	290	3.5625
			184.384	10	13.3507	290	3.5625
			190.804	9	13.3507	290	3.5625
			149.079	6	13.3507	290	3.5625
			365.839	3	13.3507	290	3.5625
			191.849	7	13.3507	290	3.5625
			225.684	5	13.3507	290	3.5625
			230.706	6	13.3507	290	3.5625
			191.176	6	13.3507	290	3.5625
			180.314	6	13.3507	290	3.5625
			233.714	5	13.3507	290	3.5625
			276.929	5	13.3507	290	3.5625
			171.389	4	13.3507	290	3.5625
			174.259	7	13.3507	290	3.5625
			288.309	4	13.3507	290	3.5625
			206.436	4	13.3507	290	3.5625
			296.824	4	13.3507	290	3.5625
			255.074	8	13.3507	290	3.5625
			175.794	8	13.3507	290	3.5625
			269.149	4	13.3507	290	3.5625
			239.209	4	13.3507	290	3.5625
			215.556	4	13.3507	290	3.5625
			375.464	4	13.3507	290	3.5625
			245.266	5	13.3507	290	3.5625
			261.134	4	13.3507	290	3.5625
			281.344	7	13.3507	290	3.5625
			232.824	6	13.3507	290	3.5625
			386.769	5	13.3507	290	3.5625
			308.599	6	13.3507	290	3.5625
			260.226	4	13.3507	290	3.5625
			231.966	4	13.3507	290	3.5625
			187.616	8	13.3507	290	3.5625
			207.534	5	13.3507	290	3.5625
			345.374	5	13.3507	290	3.5625
			381.544	4	13.3507	290	3.5625
			347.196	4	13.3507	290	3.5625
			232.349	6	13.3507	290	3.5625
			276.996	5	13.3507	290	3.5625
			197.186	5	13.3507	290	3.5625
			275.226	8	13.3507	290	3.5625
			196.574	4	13.3507	290	3.5625
			218.754	5	13.3507	290	3.5625
			453.134	4	13.3507	290	3.5625
			269.086	4	13.3507	290	3.5625
			233.986	4	13.3507	290	3.5625
			251.646	5	13.3507	290	3.5625
			292.486	5	13.3507	290	3.5625
			291.694	5	13.3507	290	3.5625
			214.314	5	13.3507	290	3.5625
			249.054	4	13.3507	290	3.5625
			246.944	6	13.3507	290	3.5625
			319.854	5	13.3507	290	3.5625
			301.124	7	13.3507	290	3.5625
			231.996	4	13.3507	290	3.5625
			294.946	4	13.3507	290	3.5625
			244.054	7	13.3507	290	3.5625
			314.294	6	13.3507	290	3.5625
			296.074	4	13.3507	290	3.5625
			304.874	5	13.3507	290	3.5625
			337.81	8	13.3507	290	3.5625
			317.294	6	13.3507	290	3.5625
			348.172	4	13.3507	290	3.5625
			250.066	4	13.3507	290	3.5625
			305.784	5	13.3507	290	3.5625
			228.704	9	13.3507	290	3.5625
			212.914	7	13.3507	290	3.5625
			360.654	4	13.3507	290	3.5625
			458.969	6	13.3507	290	3.5625
			654.419	5	13.3507	290	3.5625
			406.049	9	13.3507	290	3.5625
			682.869	5	13.3507	290	3.5625
			672.569	5	13.3507	290	3.5625
			557.649	6	13.3507	290	3.5625
			708.27	4	13.3507	290	3.5625
			674.16	4	13.3507	290	3.5625
			634.219	5	13.3507	290	3.5625
			623.089	4	13.3507	290	3.5625
			500.78	6	13.3507	290	3.5625
			680.6	6	13.3507	290	3.5625
			701.81	6	13.3507	290	3.5625
			494.43	5	13.3507	290	3.5625
			647.23	4	13.3507	290	3.5625
			714.01	4	13.3507	290	3.5625
			569.499	3	13.3507	290	3.5625
			641.739	2	13.3507	290	3.5625
			535.23	2	13.3507	290	3.5625
			564.829	5	13.3507	290	3.5625
			492.6	6	13.3507	290	3.5625
			631.419	5	13.3507	290	3.5625
			651.31	5	13.3507	290	3.5625
			575.29	5	13.3507	290	3.5625
			488.709	6	13.3507	290	3.5625
			487.789	4	13.3507	290	3.5625
			555.77	3	13.3507	290	3.5625
			677.059	3	13.3507	290	3.5625
			566.84	3	13.3507	290	3.5625
			562.849	5	13.3507	290	3.5625
			607.55	4	13.3507	290	3.5625
			597.98	6	13.3507	290	3.5625
			403.939	6	13.3507	290	3.5625
			519.48	5	13.3507	290	3.5625
			578.48	5	13.3507	290	3.5625
			690.03	2	13.3507	290	3.5625
			831.92	3	13.3507	290	3.5625
			587.09	5	13.3507	290	3.5625
			611.27	5	13.3507	290	3.5625
			653.45	6	13.3507	290	3.5625
			324.979	7	13.3507	290	3.5625
			721.31	7	13.3507	290	3.5625
			439.5	5	13.3507	290	3.5625
			527.93	4	13.3507	290	3.5625
			580.69	3	13.3507	290	3.5625
			582.04	6	13.3507	290	3.5625
			793.25	4	13.3507	290	3.5625
			735.84	6	13.3507	290	3.5625
			499.829	7	13.3507	290	3.5625
			586.326	8	13.3507	290	3.5625
			563.55	5	13.3507	290	3.5625
			487.32	4	13.3507	290	3.5625
			683.85	2	13.3507	290	3.5625
			663.47	3	13.3507	290	3.5625
			971.18	3	13.3507	290	3.5625
			736.24	3	13.3507	290	3.5625
			508.042	7	13.3507	290	3.5625
			540.556	6	13.3507	290	3.5625
			684.84	7	13.3507	290	3.5625
			601.23	5	13.3507	290	3.5625
			550.77	3	13.3507	290	3.5625
			727.17	4	13.3507	290	3.5625
			902.55	5	13.3507	290	3.5625
			602.89	4	13.3507	290	3.5625
			556.48	6	13.3507	290	3.5625
			351.97	9	13.3507	290	3.5625
			361.06	8	13.3507	290	3.5625
			404.14	10	13.3507	290	3.5625
			415.14	8	13.3507	290	3.5625
			351.92	8	13.3507	290	3.5625
			392.15	7	13.3507	290	3.5625
			382.85	5	13.3507	290	3.5625
			491.11	5	13.3507	290	3.5625
			285.469	8	13.3507	290	3.5625
			545.79	8	13.3507	290	3.5625
			480.46	6	13.3507	290	3.5625
			433.46	9	13.3507	290	3.5625
			411.59	9	13.3507	290	3.5625
			380.03	8	13.3507	290	3.5625
			485.64	7	13.3507	290	3.5625
			394.63	11	13.3507	290	3.5625
			348.189	9	13.3507	290	3.5625
			254.89	7	13.3507	290	3.5625
			418.82	6	13.3507	290	3.5625
			421.87	3	13.3507	290	3.5625
			478.59	8	13.3507	290	3.5625
			520.37	9	13.3507	290	3.5625
			420.65	7	13.3507	290	3.5625
			440.619	12	13.3507	290	3.5625
			314.279	7	13.3507	290	3.5625
			275.83	11	13.3507	290	3.5625
			445.02	5	13.3507	290	3.5625
			491.5	5	13.3507	290	3.5625
			500.41	5	13.3507	290	3.5625
			487.23	6	13.3507	290	3.5625
			425.2	6	13.3507	290	3.5625
			346.21	11	13.3507	290	3.5625
			256.839	10	13.3507	290	3.5625
			271.31	7	13.3507	290	3.5625
			232.31	10	13.3507	290	3.5625
			301.97	9	13.3507	290	3.5625
			434.85	7	13.3507	290	3.5625
			333.34	9	13.3507	290	3.5625
			335.56	6	13.3507	290	3.5625
			324.93	9	13.3507	290	3.5625
			250.469	9	13.3507	290	3.5625
			487.68	9	13.3507	290	3.5625
			379.62	8	13.3507	290	3.5625
			328.4	5	13.3507	290	3.5625
			398.13	7	13.3507	290	3.5625
			300.95	9	13.3507	290	3.5625
			405.06	7	13.3507	290	3.5625
			263.002	12	13.3507	290	3.5625
			329.132	9	13.3507	290	3.5625
			443.08	7	13.3507	290	3.5625
			332.5	9	13.3507	290	3.5625
			312.72	7	13.3507	290	3.5625
			346.13	9	13.3507	290	3.5625
			349.21	7	13.3507	290	3.5625
			365.71	6	13.3507	290	3.5625
			274.868	12	13.3507	290	3.5625
			259.562	11	13.3507	290	3.5625
			271.48	9	13.3507	290	3.5625
			234.79	10	13.3507	290	3.5625
			329.3	10	13.3507	290	3.5625
			287.88	7	13.3507	290	3.5625
			285.18	9	13.3507	290	3.5625
			310.55	8	13.3507	290	3.5625
			892.84	6	13.3507	290	3.5625
			644.84	6	13.3507	290	3.5625
			660.35	9	13.3507	290	3.5625
			608.17	9	13.3507	290	3.5625
			722.53	8	13.3507	290	3.5625
			723.42	7	13.3507	290	3.5625
			620.68	5	13.3507	290	3.5625
			457.59	8	13.3507	290	3.5625
			866.84	3	13.3507	290	3.5625
			825.58	5	13.3507	290	3.5625
			722.7	7	13.3507	290	3.5625
			701.51	8	13.3507	290	3.5625
			799.07	7	13.3507	290	3.5625
			924.51	8	13.3507	290	3.5625
			823.07	9	13.3507	290	3.5625
			684	6	13.3507	290	3.5625
			924.11	4	13.3507	290	3.5625
			801.51	8	13.3507	290	3.5625
			817.88	9	13.3507	290	3.5625
			825.82	9	13.3507	290	3.5625
			867.09	6	13.3507	290	3.5625
			714.09	11	13.3507	290	3.5625
			687.84	8	13.3507	290	3.5625
			682.01	11	13.3507	290	3.5625
			1202.2	8	13.3507	290	3.5625
			962.13	8	13.3507	290	3.5625
			979.21	8	13.3507	290	3.5625
			918.96	8	13.3507	290	3.5625
			971.16	12	13.3507	290	3.5625
			780.12	12	13.3507	290	3.5625
			876.21	10	13.3507	290	3.5625
			734.11	8	13.3507	290	3.5625
			1173.24	5	13.3507	290	3.5625
			1105.87	8	13.3507	290	3.5625
			954.35	6	13.3507	290	3.5625
			1018.16	11	13.3507	290	3.5625
			1120.86	13	13.3507	290	3.5625
			930.88	9	13.3507	290	3.5625
			869.13	5	13.3507	290	3.5625
			811.4	4	13.3507	290	3.5625
			1061.83	6	13.3507	290	3.5625
			968.13	7	13.3507	290	3.5625
			1073.65	9	13.3507	290	3.5625
			1055.65	9	13.3507	290	3.5625
			979.14	9	13.3507	290	3.5625
			979.11	9	13.3507	290	3.5625
			827.41	7	13.3507	290	3.5625
			747.87	9	13.3507	290	3.5625
			1077.28	4	13.3507	290	3.5625
			1004.7	7	13.3507	290	3.5625
			1158.51	7	13.3507	290	3.5625
			1195.3	10	13.3507	290	3.5625
			956.37	13	13.3507	290	3.5625
			906.33	10	13.3507	290	3.5625
			918.76	10	13.3507	290	3.5625
			839.53	7	13.3507	290	3.5625
			1134.28	6	13.3507	290	3.5625
			1140.17	5	13.3507	290	3.5625
			1090.8	8	13.3507	290	3.5625
			1087.78	9	13.3507	290	3.5625
			917.27	9	13.3507	290	3.5625
			995.76	11	13.3507	290	3.5625
			1125.98	10	13.3507	290	3.5625
			934.98	10	13.3507	290	3.5625
			905.82	7	13.3507	290	3.5625
			1112.56	8	13.3507	290	3.5625
			1213.43	9	13.3507	290	3.5625
			1050.72	8	13.3507	290	3.5625
			941.53	9	13.3507	290	3.5625
			850.93	7	13.3507	290	3.5625
			669.51	5	13.3507	290	3.5625
			733.24	5	13.3507	290	3.5625
			1152.8	8	13.3507	290	3.5625
			1087.57	9	13.3507	290	3.5625
			1166.21	8	13.3507	290	3.5625
			1084.34	10	13.3507	290	3.5625
			1001.16	7	13.3507	290	3.5625
			1168.63	7	13.3507	290	3.5625
			845.15	5	13.3507	290	3.5625
			844.94	7	13.3507	290	3.5625
			1153.13	9	13.3507	290	3.5625
			987.18	7	13.3507	290	3.5625
			931.1	8	13.3507	290	3.5625
			998	9	13.3507	290	3.5625
			1021.21	7	13.3507	290	3.5625
			1208.09	6	13.3507	290	3.5625
			1073.27	6	13.3507	290	3.5625
			1202.69	8	13.3507	290	3.5625
			1265.17	7	13.3507	290	3.5625
			905.68	8	13.3507	290	3.5625
			992.76	9	13.3507	290	3.5625
			1427.44	8	13.3507	290	3.5625
			1308.25	8	13.3507	290	3.5625
			1028.82	10	13.3507	290	3.5625
			1310.4	6	13.3507	290	3.5625
			1181.58	5	13.3507	290	3.5625
			993	7	13.3507	290	3.5625
			1107.94	7	13.3507	290	3.5625
			1033.01	8	13.3507	290	3.5625
			1199.7	7	13.3507	290	3.5625
			1267.3	7	13.3507	290	3.5625
			1185.86	10	13.3507	290	3.5625
			1167.34	7	13.3507	290	3.5625
			1082.97	7	13.3507	290	3.5625
			1162.97	8	13.3507	290	3.5625
			1060.32	8	13.3507	290	3.5625
			1161.22	8	13.3507	290	3.5625
			1072.84	8	13.3507	290	3.5625
			1289.91	6	13.3507	290	3.5625
			1079.9	8	13.3507	290	3.5625
			1304.84	8	13.3507	290	3.5625
			1022.8	8	13.3507	290	3.5625
			1123.22	7	13.3507	290	3.5625
			1032.73	7	13.3507	290	3.5625
			1290.08	7	13.3507	290	3.5625
			1300.26	6	13.3507	290	3.5625
			1220.4	7	13.3507	290	3.5625
			1135.49	5	13.3507	290	3.5625
			1301.36	7	13.3507	290	3.5625
			1099.5	8	13.3507	290	3.5625
			1597.9	9	13.3507	290	3.5625
			1439.26	8	13.3507	290	3.5625
			1405.59	6	13.3507	290	3.5625
			1476.72	8	13.3507	290	3.5625
			1114.66	5	13.3507	290	3.5625
			1342.15	7	13.3507	290	3.5625
			1185.24	7	13.3507	290	3.5625
			1006.12	8	13.3507	290	3.5625
			175.59	13	13.3	467	8.9125
			74.58	18	13.3	467	8.9125
			117.12	8	13.3	467	8.9125
			99.61	9	13.3	467	8.9125
			159.69	12	13.3	467	8.9125
			138.54	14	13.3	467	8.9125
			192.49	17	13.3	467	8.9125
			287.11	9	13.3	467	8.9125
			215.35	13	13.3	467	8.9125
			217.46	15	13.3	467	8.9125
			197.4	22	13.3	467	8.9125
			64.71	14	13.3	467	8.9125
			79.08	14	13.3	467	8.9125
			102.32	15	13.3	467	8.9125
			138.95	22	13.3	467	8.9125
			109.3	14	13.3	467	8.9125
			268.33	19	13.3	467	8.9125
			273.33	20	13.3	467	8.9125
			69.49	19	13.3	467	8.9125
			109.41	20	13.3	467	8.9125
			116.74	17	13.3	467	8.9125
			97.08	14	13.3	467	8.9125
			120.89	12	13.3	467	8.9125
			69.08	21	13.3	467	8.9125
			257.14	19	13.3	467	8.9125
			215.1	22	13.3	467	8.9125
			221.79	22	13.3	467	8.9125
			152.6	25	13.3	467	8.9125
			132.32	25	13.3	467	8.9125
			47.08	18	13.3	467	8.9125
			100.86	22	13.3	467	8.9125
			127.74	21	13.3	467	8.9125
			295.34	18	13.3	467	8.9125
			436.29	21	13.3	467	8.9125
			255.63	23	13.3	467	8.9125
			232.12	21	13.3	467	8.9125
			286.19	19	13.3	467	8.9125
			249.55	25	13.3	467	8.9125
			177.29	27	13.3	467	8.9125
			273	20	13.3	467	8.9125
			235.96	19	13.3	467	8.9125
			293.96	16	13.3	467	8.9125
			159.79	21	13.3	467	8.9125
			170.32	17	13.3	467	8.9125
			203.59	20	13.3	467	8.9125
			249.49	24	13.3	467	8.9125
			160.04	19	13.3	467	8.9125
			568.71	9	13.3	467	8.9125
			437.39	17	13.3	467	8.9125
			219.86	19	13.3	467	8.9125
			149	13	13.3	467	8.9125
			256.56	17	13.3	467	8.9125
			426.05	22	13.3	467	8.9125
			260	21	13.3	467	8.9125
			286.74	23	13.3	467	8.9125
			409.2	24	13.3	467	8.9125
			396.38	15	13.3	467	8.9125
			197.38	18	13.3	467	8.9125
			176.29	17	13.3	467	8.9125
			155.16	14	13.3	467	8.9125
			295.1	24	13.3	467	8.9125
			297.39	22	13.3	467	8.9125
			125.56	19	13.3	467	8.9125
			108.5	28	13.3	467	8.9125
			74.1	27	13.3	467	8.9125
			144.5	26	13.3	467	8.9125
			171	25	13.3	467	8.9125
			112.8	29	13.3	467	8.9125
			109.6	36	13.3	467	8.9125
			181.4	37	13.3	467	8.9125
			70.8	39	13.3	467	8.9125
			32.3	23	13.3	467	8.9125
			46.1	22	13.3	467	8.9125
			76.1	24	13.3	467	8.9125
			43.6	30	13.3	467	8.9125
			113.1	29	13.3	467	8.9125
			56.7	29	13.3	467	8.9125
			128.4	35	13.3	467	8.9125
			49.9	31	13.3	467	8.9125
			70.8	27	13.3	467	8.9125
			10.5	25	13.3	467	8.9125
			159.7	30	13.3	467	8.9125
			14	22	13.3	467	8.9125
			47.9	29	13.3	467	8.9125
			52.7	28	13.3	467	8.9125
			30.8	28	13.3	467	8.9125
			14.1	29	13.3	467	8.9125
			74.3	29	13.3	467	8.9125
			29.7	24	13.3	467	8.9125
			77.8	26	13.3	467	8.9125
			16.6	27	13.3	467	8.9125
			32.6	26	13.3	467	8.9125
			113.4	27	13.3	467	8.9125
			8.2	31	13.3	467	8.9125
			16.7	28	13.3	467	8.9125
			33.3	24	13.3	467	8.9125
			16.3	23	13.3	467	8.9125
			21.6	27	13.3	467	8.9125
			7.1	22	13.3	467	8.9125
			6	27	13.3	467	8.9125
			7.9	20	13.3	467	8.9125
			65.7	34	13.3	467	8.9125
			94.1	29	13.3	467	8.9125
			131.2	33	13.3	467	8.9125
			126.7	31	13.3	467	8.9125
			228.3	32	13.3	467	8.9125
			82.3	32	13.3	467	8.9125
			150.7	38	13.3	467	8.9125
			66.7	29	13.3	467	8.9125
			165.3	31	13.3	467	8.9125
			44.1	32	13.3	467	8.9125
			149.7	31	13.3	467	8.9125
			282.1	34	13.3	467	8.9125
			190.7	31	13.3	467	8.9125
			83.4	33	13.3	467	8.9125
			177.8	30	13.3	467	8.9125
			41.5	31	13.3	467	8.9125
			37.8	31	13.3	467	8.9125
			26.3	28	13.3	467	8.9125
			53.9	29	13.3	467	8.9125
			206.4	31	13.3	467	8.9125
			181.3	34	13.3	467	8.9125
			36.7	30	13.3	467	8.9125
			53.6	30	13.3	467	8.9125
			31.7	30	13.3	467	8.9125
			120.4	28	13.3	467	8.9125
			71.4	34	13.3	467	8.9125
			352.29	15	13.3	467	8.9125
			317.92	12	13.3	467	8.9125
			317	14	13.3	467	8.9125
			346.49	16	13.3	467	8.9125
			421.96	13	13.3	467	8.9125
			421.3	15	13.3	467	8.9125
			398.25	18	13.3	467	8.9125
			320.55	18	13.3	467	8.9125
			242.22	12	13.3	467	8.9125
			337.72	14	13.3	467	8.9125
			283.51	13	13.3	467	8.9125
			403.91	13	13.3	467	8.9125
			357.75	14	13.3	467	8.9125
			377.05	15	13.3	467	8.9125
			326.53	18	13.3	467	8.9125
			345.24	16	13.3	467	8.9125
			368.5	13	13.3	467	8.9125
			272.21	12	13.3	467	8.9125
			319.3	11	13.3	467	8.9125
			430.43	14	13.3	467	8.9125
			486.26	15	13.3	467	8.9125
			389.6	17	13.3	467	8.9125
			332.64	16	13.3	467	8.9125
			435.09	14	13.3	467	8.9125
			365.72	13	13.3	467	8.9125
			369.82	12	13.3	467	8.9125
			303.28	12	13.3	467	8.9125
			332.8	12	13.3	467	8.9125
			424.65	16	13.3	467	8.9125
			388.19	15	13.3	467	8.9125
			414.38	14	13.3	467	8.9125
			352.11	16	13.3	467	8.9125
			349.34	12	13.3	467	8.9125
			374.19	12	13.3	467	8.9125
			361.53	13	13.3	467	8.9125
			283.44	14	13.3	467	8.9125
			291.14	14	13.3	467	8.9125
			458.82	18	13.3	467	8.9125
			403.76	16	13.3	467	8.9125
			421.82	19	13.3	467	8.9125
			401.66	12	13.3	467	8.9125
			333.53	12	13.3	467	8.9125
			316.06	16	13.3	467	8.9125
			396.41	16	13.3	467	8.9125
			420.38	18	13.3	467	8.9125
			385.32	17	13.3	467	8.9125
			331.33	18	13.3	467	8.9125
			272.33	13	13.3	467	8.9125
			321.17	16	13.3	467	8.9125
			337.32	10	13.3	467	8.9125
			340.97	15	13.3	467	8.9125
			303.22	15	13.3	467	8.9125
			307.96	16	13.3	467	8.9125
			342.82	21	13.3	467	8.9125
			278.06	24	13.3	467	8.9125
			318.61	14	13.3	467	8.9125
			402.14	14	13.3	467	8.9125
			356.1	10	13.3	467	8.9125
			319.37	15	13.3	467	8.9125
			349.6	16	13.3	467	8.9125
			432.79	19	13.3	467	8.9125
			359.37	21	13.3	467	8.9125
			355.76	21	13.3	467	8.9125
			352.89	10	13.3	467	8.9125
			274.81	10	13.3	467	8.9125
			308.59	7	13.3	467	8.9125
			253.75	12	13.3	467	8.9125
			378.86	9	13.3	467	8.9125
			286.28	8	13.3	467	8.9125
			309.97	10	13.3	467	8.9125
			325.49	8	13.3	467	8.9125
			348.9	11	13.3	467	8.9125
			348.18	10	13.3	467	8.9125
			391	12	13.3	467	8.9125
			265.84	10	13.3	467	8.9125
			370.83	8	13.3	467	8.9125
			276.25	10	13.3	467	8.9125
			385.84	12	13.3	467	8.9125
			354.21	8	13.3	467	8.9125
			297.06	11	13.3	467	8.9125
			213.77	8	13.3	467	8.9125
			163.04	10	13.3	467	8.9125
			273.06	10	13.3	467	8.9125
			201.93	10	13.3	467	8.9125
			247.17	12	13.3	467	8.9125
			229.68	11	13.3	467	8.9125
			291.72	11	13.3	467	8.9125
			198.34	12	13.3	467	8.9125
			148.97	11	13.3	467	8.9125
			233.1	11	13.3	467	8.9125
			184.09	12	13.3	467	8.9125
			200	13	13.3	467	8.9125
			185.65	13	13.3	467	8.9125
			204.88	12	13.3	467	8.9125
			159.63	9	13.3	467	8.9125
			152.86	15	13.3	467	8.9125
			238.61	15	13.3	467	8.9125
			171.54	15	13.3	467	8.9125
			348.5	16	13.3	467	8.9125
			198.15	13	13.3	467	8.9125
			260.5	13	13.3	467	8.9125
			230.86	15	13.3	467	8.9125
			271.14	12	13.3	467	8.9125
			217.93	13	13.3	467	8.9125
			230.54	13	13.3	467	8.9125
			255.96	15	13.3	467	8.9125
			274.61	10	13.3	467	8.9125
			216.57	13	13.3	467	8.9125
			28.18	14	13.3	467	8.9125
			258.46	12	13.3	467	8.9125
			265.53	13	13.3	467	8.9125
			239.13	11	13.3	467	8.9125
			252.62	13	13.3	467	8.9125
			188.27	12	13.3	467	8.9125
			201.08	13	13.3	467	8.9125
			244.72	7	13.3	467	8.9125
			271.2	11	13.3	467	8.9125
			270.43	10	13.3	467	8.9125
			280.63	10	13.3	467	8.9125
			292.54	17	13.3	467	8.9125
			262.43	14	13.3	467	8.9125
			154.36	13	13.3	467	8.9125
			291.02	12	13.3	467	8.9125
			224.28	13	13.3	467	8.9125
			293.86	12	13.3	467	8.9125
			250.27	9	13.3	467	8.9125
			282.93	11	13.3	467	8.9125
			366.36	5	13.3	467	8.9125
			482.55	8	13.3	467	8.9125
			601.85	7	13.3	467	8.9125
			481.67	5	13.3	467	8.9125
			397.56	6	13.3	467	8.9125
			481.54	5	13.3	467	8.9125
			525.34	5	13.3	467	8.9125
			392.72	6	13.3	467	8.9125
			408.71	5	13.3	467	8.9125
			414.81	5	13.3	467	8.9125
			430.28	7	13.3	467	8.9125
			322.19	7	13.3	467	8.9125
			727.46	7	13.3	467	8.9125
			518.13	4	13.3	467	8.9125
			343.67	4	13.3	467	8.9125
			445.56	5	13.3	467	8.9125
			451.33	4	13.3	467	8.9125
			639.39	3	13.3	467	8.9125
			429.85	5	13.3	467	8.9125
			742.56	4	13.3	467	8.9125
			415.36	4	13.3	467	8.9125
			447.63	3	13.3	467	8.9125
			477.42	4	13.3	467	8.9125
			411.66	3	13.3	467	8.9125
			509.9	6	13.3	467	8.9125
			288.97	3	13.3	467	8.9125
			532.29	2	13.3	467	8.9125
			464.42	4	13.3	467	8.9125
			489.3	3	13.3	467	8.9125
			552.29	3	13.3	467	8.9125
			476.58	3	13.3	467	8.9125
			492.94	2	13.3	467	8.9125
			284.75	3	13.3	467	8.9125
			203.94	2	13.3	467	8.9125
			450.64	2	13.3	467	8.9125
			401.72	4	13.3	467	8.9125
			299.6	4	13.3	467	8.9125
			410.84	5	13.3	467	8.9125
			370.13	4	13.3	467	8.9125
			334.36	2	13.3	467	8.9125
			330.9	4	13.3	467	8.9125
			320.53	4	13.3	467	8.9125
			391.27	3	13.3	467	8.9125
			476.6	3	13.3	467	8.9125
			456.02	3	13.3	467	8.9125
			362.89	3	13.3	467	8.9125
			422.63	3	13.3	467	8.9125
			427.66	4	13.3	467	8.9125
			309.01	3	13.3	467	8.9125
			424.88	3	13.3	467	8.9125
			294.69	3	13.3	467	8.9125
			384.41	3	13.3	467	8.9125
			369.75	3	13.3	467	8.9125
			395.92	4	13.3	467	8.9125
			390.21	3	13.3	467	8.9125
			313.05	3	13.3	467	8.9125
			466.47	4	13.3	467	8.9125
			423.79	3	13.3	467	8.9125
			332.86	4	13.3	467	8.9125
			198.8	3	13.3	467	8.9125
			430.87	3	13.3	467	8.9125
			249.59	3	13.3	467	8.9125
			577.08	3	13.3	467	8.9125
			304.02	4	13.3	467	8.9125
			590.56	4	13.3	467	8.9125
			485.35	5	13.3	467	8.9125
			1793.76	5	13.3	467	8.9125
			761.4	6	13.3	467	8.9125
			818.08	6	13.3	467	8.9125
			580.49	6	13.3	467	8.9125
			505.27	6	13.3	467	8.9125
			520.18	6	13.3	467	8.9125
			544.43	5	13.3	467	8.9125
			673.39	4	13.3	467	8.9125
			525.02	5	13.3	467	8.9125
			614.62	5	13.3	467	8.9125
			545.15	7	13.3	467	8.9125
			580.95	4	13.3	467	8.9125
			813.8	7	13.3	467	8.9125
			536.13	5	13.3	467	8.9125
			594.06	5	13.3	467	8.9125
			513.39	7	13.3	467	8.9125
			680.7	6	13.3	467	8.9125
			615.44	6	13.3	467	8.9125
			1534.56	6	13.3	467	8.9125
			467.23	5	13.3	467	8.9125
			440.6	5	13.3	467	8.9125
			505.04	6	13.3	467	8.9125
			603.15	6	13.3	467	8.9125
			447.84	6	13.3	467	8.9125
			437.41	6	13.3	467	8.9125
			435.76	8	13.3	467	8.9125
			1036.8	5	13.3	467	8.9125
			593.19	4	13.3	467	8.9125
			367.54	9	13.3	467	8.9125
			460.85	7	13.3	467	8.9125
			266.96	4	13.3	467	8.9125
			359.46	6	13.3	467	8.9125
			812.81	5	13.3	467	8.9125
			802.19	7	13.3	467	8.9125
			550.6	6	13.3	467	8.9125
			471.4	7	13.3	467	8.9125
			530.98	5	13.3	467	8.9125
			366.36	8	13.3	467	8.9125
			514.62	6	13.3	467	8.9125
			563.02	4	13.3	467	8.9125
			691.15	4	13.3	467	8.9125
			442.78	6	13.3	467	8.9125
			440.64	4	13.3	467	8.9125
			450.7	5	13.3	467	8.9125
			629.24	7	13.3	467	8.9125
			345.32	6	13.3	467	8.9125
			453.73	5	13.3	467	8.9125
			650.09	4	13.3	467	8.9125
			489.65	6	13.3	467	8.9125
			661.98	5	13.3	467	8.9125
			745.91	7	13.3	467	8.9125
			365.99	5	13.3	467	8.9125
			544.59	6	13.3	467	8.9125
			569.38	6	13.3	467	8.9125
			610	4	13.3	467	8.9125
			564.01	4	13.3	467	8.9125
			407.13	6	13.3	467	8.9125
			504.28	5	13.3	467	8.9125
			575.88	5	13.3	467	8.9125
			497.96	8	13.3	467	8.9125
			612.13	9	13.3	467	8.9125
			555.27	8	13.3	467	8.9125
			95.26	16	13.2524	240	2.2875
			92.34	16	13.2524	240	2.2875
			143.47	16	13.2524	240	2.2875
			119.61	18	13.2524	240	2.2875
			84.11	19	13.2524	240	2.2875
			88.62	19	13.2524	240	2.2875
			130.76	19	13.2524	240	2.2875
			97.13	17	13.2524	240	2.2875
			84.19	17	13.2524	240	2.2875
			92.6	15	13.2524	240	2.2875
			144.84	13	13.2524	240	2.2875
			156.11	17	13.2524	240	2.2875
			110.98	15	13.2524	240	2.2875
			108.61	19	13.2524	240	2.2875
			122.61	17	13.2524	240	2.2875
			87.27	16	13.2524	240	2.2875
			98.95	15	13.2524	240	2.2875
			119.5	18	13.2524	240	2.2875
			102	16	13.2524	240	2.2875
			151.02	17	13.2524	240	2.2875
			97.03	14	13.2524	240	2.2875
			183.15	14	13.2524	240	2.2875
			90.93	18	13.2524	240	2.2875
			85.24	18	13.2524	240	2.2875
			140.34	17	13.2524	240	2.2875
			93.71	18	13.2524	240	2.2875
			104.85	19	13.2524	240	2.2875
			126.82	18	13.2524	240	2.2875
			121.36	15	13.2524	240	2.2875
			123.93	16	13.2524	240	2.2875
			103.2	19	13.2524	240	2.2875
			69.21	20	13.2524	240	2.2875
			120.88	16	13.2524	240	2.2875
			105.82	18	13.2524	240	2.2875
			102.3	21	13.2524	240	2.2875
			91.88	18	13.2524	240	2.2875
			125.1	17	13.2524	240	2.2875
			94.67	17	13.2524	240	2.2875
			56.38	22	13.2524	240	2.2875
			80.67	19	13.2524	240	2.2875
			128.67	18	13.2524	240	2.2875
			95.07	15	13.2524	240	2.2875
			80.07	17	13.2524	240	2.2875
			145.57	18	13.2524	240	2.2875
			151.59	16	13.2524	240	2.2875
			122.76	19	13.2524	240	2.2875
			83.5	18	13.2524	240	2.2875
			77.84	20	13.2524	240	2.2875
			94.41	15	13.2524	240	2.2875
			98.35	15	13.2524	240	2.2875
			77.79	16	13.2524	240	2.2875
			101.68	18	13.2524	240	2.2875
			142.5	19	13.2524	240	2.2875
			122.67	23	13.2524	240	2.2875
			96.75	19	13.2524	240	2.2875
			93.55	21	13.2524	240	2.2875
			74.04	20	13.2524	240	2.2875
			79.63	16	13.2524	240	2.2875
			117.18	17	13.2524	240	2.2875
			132.42	16	13.2524	240	2.2875
			94.34	17	13.2524	240	2.2875
			99.69	16	13.2524	240	2.2875
			93.87	18	13.2524	240	2.2875
			78.94	16	13.2524	240	2.2875
			64.33	21	13.2524	240	2.2875
			78.1	19	13.2524	240	2.2875
			96.92	17	13.2524	240	2.2875
			116.17	13	13.2524	240	2.2875
			82.92	17	13.2524	240	2.2875
			76.24	19	13.2524	240	2.2875
			106.65	17	13.2524	240	2.2875
			92.12	18	13.2524	240	2.2875
			136.38	15	13.2524	240	2.2875
			96.76	18	13.2524	240	2.2875
			142.09	17	13.2524	240	2.2875
			112.59	15	13.2524	240	2.2875
			142.7	17	13.2524	240	2.2875
			90.97	17	13.2524	240	2.2875
			93.55	15	13.2524	240	2.2875
			108.82	16	13.2524	240	2.2875
			64.65	18	13.2524	240	2.2875
			95.36	16	13.2524	240	2.2875
			72.02	18	13.2524	240	2.2875
			69.34	15	13.2524	240	2.2875
			103.12	18	13.2524	240	2.2875
			74.72	18	13.2524	240	2.2875
			99.35	18	13.2524	240	2.2875
			110.64	18	13.2524	240	2.2875
			76.42	17	13.2524	240	2.2875
			104.05	18	13.2524	240	2.2875
			85.3	16	13.2524	240	2.2875
			85.79	18	13.2524	240	2.2875
			111.72	19	13.2524	240	2.2875
			95.24	18	13.2524	240	2.2875
			95.45	18	13.2524	240	2.2875
			103.18	19	13.2524	240	2.2875
			90.82	18	13.2524	240	2.2875
			137.85	17	13.2524	240	2.2875
			89.24	20	13.2524	240	2.2875
			116.12	16	13.2524	240	2.2875
			90.21	21	13.2524	240	2.2875
			78.87	18	13.2524	240	2.2875
			83.11	15	13.2524	240	2.2875
			54.5	19	13.2524	240	2.2875
			81.81	17	13.2524	240	2.2875
			79.27	16	13.2524	240	2.2875
			73.27	16	13.2524	240	2.2875
			64.18	17	13.2524	240	2.2875
			83.69	17	13.2524	240	2.2875
			74.16	19	13.2524	240	2.2875
			74.76	18	13.2524	240	2.2875
			84.4	18	13.2524	240	2.2875
			85.75	17	13.2524	240	2.2875
			122.58	17	13.2524	240	2.2875
			81.3	17	13.2524	240	2.2875
			82.08	16	13.2524	240	2.2875
			67.87	19	13.2524	240	2.2875
			105.28	20	13.2524	240	2.2875
			94.75	17	13.2524	240	2.2875
			87.98	18	13.2524	240	2.2875
			98.32	19	13.2524	240	2.2875
			100.49	18	13.2524	240	2.2875
			105.33	19	13.2524	240	2.2875
			86.09	21	13.2524	240	2.2875
			82.09	20	13.2524	240	2.2875
			108.2	18	13.2524	240	2.2875
			92.47	20	13.2524	240	2.2875
			93.16	18	13.2524	240	2.2875
			371.42	12	13.2524	240	2.2875
			505.81	11	13.2524	240	2.2875
			388.5	9	13.2524	240	2.2875
			316.52	10	13.2524	240	2.2875
			242.05	18	13.2524	240	2.2875
			255.4	17	13.2524	240	2.2875
			265.09	22	13.2524	240	2.2875
			242.33	21	13.2524	240	2.2875
			331.7	7	13.2524	240	2.2875
			402.55	4	13.2524	240	2.2875
			366.69	8	13.2524	240	2.2875
			402.36	10	13.2524	240	2.2875
			395.27	18	13.2524	240	2.2875
			356.69	15	13.2524	240	2.2875
			285.83	15	13.2524	240	2.2875
			238.21	22	13.2524	240	2.2875
			383.88	9	13.2524	240	2.2875
			581.39	5	13.2524	240	2.2875
			563.93	8	13.2524	240	2.2875
			426.11	7	13.2524	240	2.2875
			342.18	16	13.2524	240	2.2875
			271.93	19	13.2524	240	2.2875
			323.54	16	13.2524	240	2.2875
			288.05	18	13.2524	240	2.2875
			330.66	12	13.2524	240	2.2875
			457.19	7	13.2524	240	2.2875
			501.77	5	13.2524	240	2.2875
			421.42	7	13.2524	240	2.2875
			185.99	10	13.2524	240	2.2875
			200.93	16	13.2524	240	2.2875
			404.11	17	13.2524	240	2.2875
			253.29	15	13.2524	240	2.2875
			331.45	11	13.2524	240	2.2875
			347.44	11	13.2524	240	2.2875
			475.86	6	13.2524	240	2.2875
			348.54	11	13.2524	240	2.2875
			294.02	12	13.2524	240	2.2875
			226.27	12	13.2524	240	2.2875
			247.12	15	13.2524	240	2.2875
			259.53	14	13.2524	240	2.2875
			296.95	13	13.2524	240	2.2875
			383.12	8	13.2524	240	2.2875
			570.84	7	13.2524	240	2.2875
			429.24	8	13.2524	240	2.2875
			300.02	6	13.2524	240	2.2875
			280.95	11	13.2524	240	2.2875
			223.49	13	13.2524	240	2.2875
			221.62	12	13.2524	240	2.2875
			245.21	13	13.2524	240	2.2875
			271.41	13	13.2524	240	2.2875
			339.81	8	13.2524	240	2.2875
			335.36	11	13.2524	240	2.2875
			308.09	10	13.2524	240	2.2875
			310.49	11	13.2524	240	2.2875
			257.6	10	13.2524	240	2.2875
			260.66	9	13.2524	240	2.2875
			298.08	9	13.2524	240	2.2875
			237.89	8	13.2524	240	2.2875
			308.05	10	13.2524	240	2.2875
			253.05	9	13.2524	240	2.2875
			463.17	11	13.2524	240	2.2875
			374.12	14	13.2524	240	2.2875
			257.37	17	13.2524	240	2.2875
			270.09	9	13.2524	240	2.2875
			350.46	10	13.2524	240	2.2875
			420.26	8	13.2524	240	2.2875
			370.62	13	13.2524	240	2.2875
			298.05	7	13.2524	240	2.2875
			316.95	13	13.2524	240	2.2875
			286.2	13	13.2524	240	2.2875
			187.23	13	13.2524	240	2.2875
			189.39	18	13.2524	240	2.2875
			278.41	9	13.2524	240	2.2875
			468.59	11	13.2524	240	2.2875
			427.6	5	13.2524	240	2.2875
			366.31	9	13.2524	240	2.2875
			395.38	10	13.2524	240	2.2875
			211.01	16	13.2524	240	2.2875
			287.99	15	13.2524	240	2.2875
			337.87	13	13.2524	240	2.2875
			353.54	8	13.2524	240	2.2875
			345.29	6	13.2524	240	2.2875
			515.79	7	13.2524	240	2.2875
			392.17	7	13.2524	240	2.2875
			319.91	6	13.2524	240	2.2875
			310.79	8	13.2524	240	2.2875
			234.33	12	13.2524	240	2.2875
			543.87	8	13.2524	240	2.2875
			393.27	10	13.2524	240	2.2875
			444.87	8	13.2524	240	2.2875
			530.82	7	13.2524	240	2.2875
			471.21	8	13.2524	240	2.2875
			528.34	6	13.2524	240	2.2875
			349.8	7	13.2524	240	2.2875
			574.87	16	13.2524	240	2.2875
			244.05	12	13.2524	240	2.2875
			394.28	5	13.2524	240	2.2875
			449.84	8	13.2524	240	2.2875
			350.43	5	13.2524	240	2.2875
			454.18	7	13.2524	240	2.2875
			540.98	8	13.2524	240	2.2875
			385.2	6	13.2524	240	2.2875
			268	12	13.2524	240	2.2875
			297.45	11	13.2524	240	2.2875
			381.33	7	13.2524	240	2.2875
			362.42	8	13.2524	240	2.2875
			314.54	4	13.2524	240	2.2875
			404.44	7	13.2524	240	2.2875
			474.66	8	13.2524	240	2.2875
			308.22	7	13.2524	240	2.2875
			268.17	9	13.2524	240	2.2875
			287.42	9	13.2524	240	2.2875
			398.61	5	13.2524	240	2.2875
			452.86	6	13.2524	240	2.2875
			382.84	5	13.2524	240	2.2875
			437.09	6	13.2524	240	2.2875
			419.36	6	13.2524	240	2.2875
			352.31	9	13.2524	240	2.2875
			346.96	7	13.2524	240	2.2875
			430.12	6	13.2524	240	2.2875
			357.21	14	13.2524	240	2.2875
			424.89	9	13.2524	240	2.2875
			403.74	12	13.2524	240	2.2875
			387.9	8	13.2524	240	2.2875
			270.46	9	13.2524	240	2.2875
			242.13	5	13.2524	240	2.2875
			333.58	5	13.2524	240	2.2875
			457.94	5	13.2524	240	2.2875
			174.43	14	13.2524	240	2.2875
			180.53	14	13.2524	240	2.2875
			214.67	12	13.2524	240	2.2875
			248.8	20	13.2524	240	2.2875
			234.87	20	13.2524	240	2.2875
			255.62	14	13.2524	240	2.2875
			276.21	14	13.2524	240	2.2875
			289.2	16	13.2524	240	2.2875
			165.54	16	13.2524	240	2.2875
			185.75	20	13.2524	240	2.2875
			180.86	20	13.2524	240	2.2875
			219.52	23	13.2524	240	2.2875
			285.12	19	13.2524	240	2.2875
			272.16	17	13.2524	240	2.2875
			345.7	16	13.2524	240	2.2875
			246.17	16	13.2524	240	2.2875
			177.53	15	13.2524	240	2.2875
			217.1	20	13.2524	240	2.2875
			206.75	19	13.2524	240	2.2875
			253.97	22	13.2524	240	2.2875
			278.81	21	13.2524	240	2.2875
			275.2	19	13.2524	240	2.2875
			382.93	18	13.2524	240	2.2875
			243.2	13	13.2524	240	2.2875
			129.64	12	13.2524	240	2.2875
			200.17	16	13.2524	240	2.2875
			249.24	11	13.2524	240	2.2875
			285.48	22	13.2524	240	2.2875
			278.01	18	13.2524	240	2.2875
			231.43	21	13.2524	240	2.2875
			207.5	21	13.2524	240	2.2875
			363.83	15	13.2524	240	2.2875
			128.6	13	13.2524	240	2.2875
			185.83	19	13.2524	240	2.2875
			215.11	22	13.2524	240	2.2875
			265.29	21	13.2524	240	2.2875
			268.16	17	13.2524	240	2.2875
			232.17	21	13.2524	240	2.2875
			325.21	18	13.2524	240	2.2875
			208.79	14	13.2524	240	2.2875
			161.83	11	13.2524	240	2.2875
			188.95	18	13.2524	240	2.2875
			388.19	14	13.2524	240	2.2875
			236.46	13	13.2524	240	2.2875
			255.34	15	13.2524	240	2.2875
			213.16	21	13.2524	240	2.2875
			270.75	19	13.2524	240	2.2875
			175.52	22	13.2524	240	2.2875
			148.83	9	13.2524	240	2.2875
			196.1	12	13.2524	240	2.2875
			189.71	14	13.2524	240	2.2875
			201.09	19	13.2524	240	2.2875
			223.02	14	13.2524	240	2.2875
			210.23	16	13.2524	240	2.2875
			306.85	24	13.2524	240	2.2875
			247.01	21	13.2524	240	2.2875
			116.34	9	13.2524	240	2.2875
			190.77	16	13.2524	240	2.2875
			211.09	15	13.2524	240	2.2875
			210.05	17	13.2524	240	2.2875
			221.05	15	13.2524	240	2.2875
			177.46	19	13.2524	240	2.2875
			265.01	16	13.2524	240	2.2875
			271.09	16	13.2524	240	2.2875
			254.98	14	13.2524	240	2.2875
			276.97	16	13.2524	240	2.2875
			232.14	11	13.2524	240	2.2875
			292.77	11	13.2524	240	2.2875
			254.52	12	13.2524	240	2.2875
			276.1	17	13.2524	240	2.2875
			252.08	15	13.2524	240	2.2875
			289.56	20	13.2524	240	2.2875
			164.85	15	13.2524	240	2.2875
			258.22	15	13.2524	240	2.2875
			242.55	12	13.2524	240	2.2875
			258.59	12	13.2524	240	2.2875
			274.23	14	13.2524	240	2.2875
			199.76	16	13.2524	240	2.2875
			253.54	18	13.2524	240	2.2875
			267.52	15	13.2524	240	2.2875
			238.93	16	13.2524	240	2.2875
			268.21	15	13.2524	240	2.2875
			240.76	16	13.2524	240	2.2875
			233.08	12	13.2524	240	2.2875
			293.5	14	13.2524	240	2.2875
			229	16	13.2524	240	2.2875
			270.28	19	13.2524	240	2.2875
			258.53	25	13.2524	240	2.2875
			192.3	15	13.2524	240	2.2875
			241.26	15	13.2524	240	2.2875
			199.34	19	13.2524	240	2.2875
			231.5	12	13.2524	240	2.2875
			291.13	14	13.2524	240	2.2875
			228.73	18	13.2524	240	2.2875
			282.86	19	13.2524	240	2.2875
			214.88	22	13.2524	240	2.2875
			213.49	16	13.2524	240	2.2875
			267.33	15	13.2524	240	2.2875
			256.12	13	13.2524	240	2.2875
			300.44	13	13.2524	240	2.2875
			235.04	13	13.2524	240	2.2875
			239.62	14	13.2524	240	2.2875
			299.4	14	13.2524	240	2.2875
			236.58	19	13.2524	240	2.2875
			214.62	12	13.2524	240	2.2875
			238.67	17	13.2524	240	2.2875
			279.23	16	13.2524	240	2.2875
			283.6	14	13.2524	240	2.2875
			209.6	19	13.2524	240	2.2875
			206.02	16	13.2524	240	2.2875
			300.5	17	13.2524	240	2.2875
			244.83	15	13.2524	240	2.2875
			202.35	16	13.2524	240	2.2875
			226.06	13	13.2524	240	2.2875
			259.38	18	13.2524	240	2.2875
			264.99	18	13.2524	240	2.2875
			296.49	16	13.2524	240	2.2875
			273.88	17	13.2524	240	2.2875
			192.58	19	13.2524	240	2.2875
			250.29	19	13.2524	240	2.2875
			224.29	14	13.2524	240	2.2875
			234.32	16	13.2524	240	2.2875
			247.15	22	13.2524	240	2.2875
			230.91	20	13.2524	240	2.2875
			229.56	14	13.2524	240	2.2875
			249.8	19	13.2524	240	2.2875
			273.81	17	13.2524	240	2.2875
			199.79	14	13.2524	240	2.2875
			113.6	11	13.3494	246	5.025
			155.2	9	13.3494	246	5.025
			119.6	11	13.3494	246	5.025
			95.6	10	13.3494	246	5.025
			89.8	9	13.3494	246	5.025
			103.7	12	13.3494	246	5.025
			115.3	11	13.3494	246	5.025
			169.5	10	13.3494	246	5.025
			105	9	13.3494	246	5.025
			75.7	9	13.3494	246	5.025
			141.2	11	13.3494	246	5.025
			142.6	9	13.3494	246	5.025
			86.8	9	13.3494	246	5.025
			76.8	8	13.3494	246	5.025
			145.2	9	13.3494	246	5.025
			135.9	8	13.3494	246	5.025
			105.5	9	13.3494	246	5.025
			76.3	11	13.3494	246	5.025
			102.7	8	13.3494	246	5.025
			182.5	11	13.3494	246	5.025
			118.3	10	13.3494	246	5.025
			103.6	9	13.3494	246	5.025
			73.9	8	13.3494	246	5.025
			77	11	13.3494	246	5.025
			210.3	10	13.3494	246	5.025
			112.6	9	13.3494	246	5.025
			98.3	9	13.3494	246	5.025
			83.3	10	13.3494	246	5.025
			128.5	10	13.3494	246	5.025
			152.2	12	13.3494	246	5.025
			71.8	8	13.3494	246	5.025
			141.8	11	13.3494	246	5.025
			114.6	10	13.3494	246	5.025
			98.4	9	13.3494	246	5.025
			115.7	8	13.3494	246	5.025
			99.1	9	13.3494	246	5.025
			103.4	9	13.3494	246	5.025
			127.2	10	13.3494	246	5.025
			94.3	10	13.3494	246	5.025
			128.8	10	13.3494	246	5.025
			100.2	11	13.3494	246	5.025
			136.1	8	13.3494	246	5.025
			142.2	10	13.3494	246	5.025
			121.5	9	13.3494	246	5.025
			116.2	9	13.3494	246	5.025
			120.8	10	13.3494	246	5.025
			159.2	11	13.3494	246	5.025
			136.5	10	13.3494	246	5.025
			95.9	10	13.3494	246	5.025
			95.8	10	13.3494	246	5.025
			163.7	9	13.3494	246	5.025
			173.2	12	13.3494	246	5.025
			165.8	11	13.3494	246	5.025
			139.6	13	13.3494	246	5.025
			113.8	12	13.3494	246	5.025
			139.3	10	13.3494	246	5.025
			141.7	9	13.3494	246	5.025
			91.3	9	13.3494	246	5.025
			81.4	10	13.3494	246	5.025
			111.4	10	13.3494	246	5.025
			142.2	9	13.3494	246	5.025
			150.6	11	13.3494	246	5.025
			162.9	9	13.3494	246	5.025
			170	8	13.3494	246	5.025
			89.1	13	13.3494	246	5.025
			110.6	9	13.3494	246	5.025
			99.8	8	13.3494	246	5.025
			120.6	8	13.3494	246	5.025
			140.5	10	13.3494	246	5.025
			87.8	11	13.3494	246	5.025
			86	9	13.3494	246	5.025
			111.7	10	13.3494	246	5.025
			83	12	13.3494	246	5.025
			104.7	12	13.3494	246	5.025
			102	9	13.3494	246	5.025
			147.3	11	13.3494	246	5.025
			130	10	13.3494	246	5.025
			85	11	13.3494	246	5.025
			112.6	8	13.3494	246	5.025
			92.8	8	13.3494	246	5.025
			115.4	10	13.3494	246	5.025
			117.1	10	13.3494	246	5.025
			129.3	10	13.3494	246	5.025
			103.3	11	13.3494	246	5.025
			117.1	10	13.3494	246	5.025
			123.4	10	13.3494	246	5.025
			95.5	9	13.3494	246	5.025
			99	9	13.3494	246	5.025
			146.5	10	13.3494	246	5.025
			118.5	10	13.3494	246	5.025
			172.9	11	13.3494	246	5.025
			115.5	9	13.3494	246	5.025
			83.6	9	13.3494	246	5.025
			104.4	8	13.3494	246	5.025
			108.1	9	13.3494	246	5.025
			96.3	10	13.3494	246	5.025
			107.2	12	13.3494	246	5.025
			126.2	8	13.3494	246	5.025
			108.5	10	13.3494	246	5.025
			80.4	7	13.3494	246	5.025
			103.5	10	13.3494	246	5.025
			89.8	10	13.3494	246	5.025
			106.5	8	13.3494	246	5.025
			88.6	8	13.3494	246	5.025
			101.6	9	13.3494	246	5.025
			92.7	10	13.3494	246	5.025
			90.9	10	13.3494	246	5.025
			164.7	7	13.3494	246	5.025
			89.8	9	13.3494	246	5.025
			91.4	10	13.3494	246	5.025
			74.8	7	13.3494	246	5.025
			104.8	8	13.3494	246	5.025
			83.6	9	13.3494	246	5.025
			101.5	10	13.3494	246	5.025
			117.1	7	13.3494	246	5.025
			100.4	7	13.3494	246	5.025
			99.5	9	13.3494	246	5.025
			90.6	8	13.3494	246	5.025
			114.8	8	13.3494	246	5.025
			115	10	13.3494	246	5.025
			104.5	10	13.3494	246	5.025
			73.1	9	13.3494	246	5.025
			111.9	8	13.3494	246	5.025
			92.8	8	13.3494	246	5.025
			150.2	9	13.3494	246	5.025
			84.5	8	13.3494	246	5.025
			125.2	8	13.3494	246	5.025
			96.9	8	13.3494	246	5.025
			214	10	13.3494	246	5.025
			284.7	10	13.3494	246	5.025
			251.2	9	13.3494	246	5.025
			212.9	7	13.3494	246	5.025
			176	10	13.3494	246	5.025
			262.4	8	13.3494	246	5.025
			207.8	10	13.3494	246	5.025
			234	10	13.3494	246	5.025
			220.1	7	13.3494	246	5.025
			235.5	10	13.3494	246	5.025
			289.8	5	13.3494	246	5.025
			174.3	8	13.3494	246	5.025
			244.9	5	13.3494	246	5.025
			279.1	7	13.3494	246	5.025
			236.6	8	13.3494	246	5.025
			166.2	7	13.3494	246	5.025
			176.4	6	13.3494	246	5.025
			213.7	7	13.3494	246	5.025
			224.6	7	13.3494	246	5.025
			205.9	8	13.3494	246	5.025
			244.4	8	13.3494	246	5.025
			173.2	9	13.3494	246	5.025
			250.9	6	13.3494	246	5.025
			219.2	7	13.3494	246	5.025
			215.5	10	13.3494	246	5.025
			181	9	13.3494	246	5.025
			203.4	6	13.3494	246	5.025
			160.5	9	13.3494	246	5.025
			207.4	6	13.3494	246	5.025
			241.4	8	13.3494	246	5.025
			247.5	7	13.3494	246	5.025
			192.8	5	13.3494	246	5.025
			148.5	7	13.3494	246	5.025
			232	7	13.3494	246	5.025
			230.7	8	13.3494	246	5.025
			243.3	8	13.3494	246	5.025
			223.2	9	13.3494	246	5.025
			281.6	7	13.3494	246	5.025
			213.5	8	13.3494	246	5.025
			214.1	10	13.3494	246	5.025
			195.9	8	13.3494	246	5.025
			144	8	13.3494	246	5.025
			209.3	7	13.3494	246	5.025
			160.9	8	13.3494	246	5.025
			295.8	11	13.3494	246	5.025
			276.2	7	13.3494	246	5.025
			254	10	13.3494	246	5.025
			159.9	9	13.3494	246	5.025
			142.9	9	13.3494	246	5.025
			181.1	8	13.3494	246	5.025
			145.1	8	13.3494	246	5.025
			181.5	10	13.3494	246	5.025
			168.1	9	13.3494	246	5.025
			198.2	8	13.3494	246	5.025
			206.2	8	13.3494	246	5.025
			205.6	8	13.3494	246	5.025
			230.2	11	13.3494	246	5.025
			182.7	10	13.3494	246	5.025
			150.3	10	13.3494	246	5.025
			171.1	9	13.3494	246	5.025
			105	9	13.3494	246	5.025
			125.5	8	13.3494	246	5.025
			212.5	6	13.3494	246	5.025
			244.5	7	13.3494	246	5.025
			211.5	6	13.3494	246	5.025
			158.5	9	13.3494	246	5.025
			210	7	13.3494	246	5.025
			243.3	7	13.3494	246	5.025
			279.5	6	13.3494	246	5.025
			218.5	5	13.3494	246	5.025
			192	6	13.3494	246	5.025
			187.2	6	13.3494	246	5.025
			240.4	7	13.3494	246	5.025
			270.3	10	13.3494	246	5.025
			247.6	9	13.3494	246	5.025
			238.3	8	13.3494	246	5.025
			236.5	7	13.3494	246	5.025
			267.5	6	13.3494	246	5.025
			242.5	7	13.3494	246	5.025
			185.8	6	13.3494	246	5.025
			262.6	7	13.3494	246	5.025
			224.3	5	13.3494	246	5.025
			267.4	8	13.3494	246	5.025
			220.7	5	13.3494	246	5.025
			234	7	13.3494	246	5.025
			214.6	6	13.3494	246	5.025
			203.2	5	13.3494	246	5.025
			218.9	7	13.3494	246	5.025
			268.9	6	13.3494	246	5.025
			247.3	6	13.3494	246	5.025
			246.6	8	13.3494	246	5.025
			262.3	9	13.3494	246	5.025
			302.1	7	13.3494	246	5.025
			282.9	6	13.3494	246	5.025
			192	7	13.3494	246	5.025
			200.1	7	13.3494	246	5.025
			348.3	5	13.3494	246	5.025
			258.1	6	13.3494	246	5.025
			262.4	6	13.3494	246	5.025
			276.8	6	13.3494	246	5.025
			296.6	5	13.3494	246	5.025
			278	5	13.3494	246	5.025
			223.8	5	13.3494	246	5.025
			175.5	7	13.3494	246	5.025
			239.7	7	13.3494	246	5.025
			244.9	5	13.3494	246	5.025
			191.5	8	13.3494	246	5.025
			189	6	13.3494	246	5.025
			241.5	6	13.3494	246	5.025
			186.9	5	13.3494	246	5.025
			235.7	4	13.3494	246	5.025
			206.1	5	13.3494	246	5.025
			279.9	6	13.3494	246	5.025
			229.9	5	13.3494	246	5.025
			208.4	6	13.3494	246	5.025
			248.8	6	13.3494	246	5.025
			223.3	7	13.3494	246	5.025
			311.2	6	13.3494	246	5.025
			274.3	6	13.3494	246	5.025
			207.8	6	13.3494	246	5.025
			282	7	13.3494	246	5.025
			266.9	6	13.3494	246	5.025
			285.3	7	13.3494	246	5.025
			372.1	7	13.3494	246	5.025
			234.2	7	13.3494	246	5.025
			228.9	5	13.3494	246	5.025
			189.3	5	13.3494	246	5.025
			239.9	7	13.3494	246	5.025
			432.1	5	13.3494	246	5.025
			603.3	4	13.3494	246	5.025
			345.4	5	13.3494	246	5.025
			166.2	6	13.3494	246	5.025
			186.1	8	13.3494	246	5.025
			175.7	7	13.3494	246	5.025
			566.5	7	13.3494	246	5.025
			528	6	13.3494	246	5.025
			298.7	5	13.3494	246	5.025
			398	7	13.3494	246	5.025
			327.7	4	13.3494	246	5.025
			435.9	5	13.3494	246	5.025
			256.5	7	13.3494	246	5.025
			274.5	7	13.3494	246	5.025
			459.5	7	13.3494	246	5.025
			405.3	6	13.3494	246	5.025
			273.7	5	13.3494	246	5.025
			374.9	5	13.3494	246	5.025
			346.4	6	13.3494	246	5.025
			310	6	13.3494	246	5.025
			300.6	6	13.3494	246	5.025
			338.8	6	13.3494	246	5.025
			436.6	6	13.3494	246	5.025
			628.6	6	13.3494	246	5.025
			308.2	5	13.3494	246	5.025
			522.9	5	13.3494	246	5.025
			275.6	5	13.3494	246	5.025
			361.6	6	13.3494	246	5.025
			426.6	6	13.3494	246	5.025
			345.3	7	13.3494	246	5.025
			609.3	6	13.3494	246	5.025
			602.9	6	13.3494	246	5.025
			497.2	5	13.3494	246	5.025
			417.6	5	13.3494	246	5.025
			323	7	13.3494	246	5.025
			336.6	5	13.3494	246	5.025
			353.8	6	13.3494	246	5.025
			240.7	6	13.3494	246	5.025
			720.8	6	13.3494	246	5.025
			550.3	6	13.3494	246	5.025
			337.1	5	13.3494	246	5.025
			375.9	5	13.3494	246	5.025
			423.4	5	13.3494	246	5.025
			754.1	5	13.3494	246	5.025
			285.8	6	13.3494	246	5.025
			443.1	6	13.3494	246	5.025
			697.9	6	13.3494	246	5.025
			476.5	5	13.3494	246	5.025
			586	6	13.3494	246	5.025
			373.4	6	13.3494	246	5.025
			493.9	5	13.3494	246	5.025
			549.5	6	13.3494	246	5.025
			383.5	7	13.3494	246	5.025
			526.3	6	13.3494	246	5.025
			534.9	6	13.3494	246	5.025
			560.5	7	13.3494	246	5.025
			699.9	6	13.3494	246	5.025
			327.2	6	13.3494	246	5.025
			349.5	5	13.3494	246	5.025
			384.1	6	13.3494	246	5.025
			457.1	5	13.3494	246	5.025
			670.9	6	13.3494	246	5.025
			425.9	8	13.3494	246	5.025
			552.8	7	13.3494	246	5.025
			795.2	9	13.3494	246	5.025
			778.5	6	13.3494	246	5.025
			726.5	5	13.3494	246	5.025
			695.1	5	13.3494	246	5.025
			535.1	8	13.3494	246	5.025
			630.4	5	13.3494	246	5.025
			710.5	6	13.3494	246	5.025
			570.9	5	13.3494	246	5.025
			656.1	10	13.3494	246	5.025
			542.5	7	13.3494	246	5.025
			557.3	5	13.3494	246	5.025
			382.6	5	13.3494	246	5.025
			578.8	8	13.3494	246	5.025
			560.9	8	13.3494	246	5.025
			452.6	7	13.3494	246	5.025
			659.3	6	13.3494	246	5.025
			342.7	10	13.3494	246	5.025
			416.4	6	13.3494	246	5.025
			605.3	6	13.3494	246	5.025
			713.2	7	13.3494	246	5.025
			540.3	9	13.3494	246	5.025
			572.1	6	13.3494	246	5.025
			453.2	7	13.3494	246	5.025
			548.6	5	13.3494	246	5.025
			715	5	13.3494	246	5.025
			750.7	7	13.3494	246	5.025
			616.4	6	13.3494	246	5.025
			680	7	13.3494	246	5.025
			530	7	13.3494	246	5.025
			646.6	6	13.3494	246	5.025
			698.2	6	13.3494	246	5.025
			389.4	8	13.3494	246	5.025
			693	5	13.3494	246	5.025
			535.8	5	13.3494	246	5.025
			386.3	6	13.3494	246	5.025
			997.1	6	13.3494	246	5.025
			796.1	7	13.3494	246	5.025
			732.2	9	13.3494	246	5.025
			599.6	7	13.3494	246	5.025
			741.7	5	13.3494	246	5.025
			750.6	7	13.3494	246	5.025
			692.3	5	13.3494	246	5.025
			916.2	7	13.3494	246	5.025
			656.7	6	13.3494	246	5.025
			683.1	6	13.3494	246	5.025
			741.4	6	13.3494	246	5.025
			763	5	13.3494	246	5.025
			541	4	13.3494	246	5.025
			685.6	6	13.3494	246	5.025
			618	7	13.3494	246	5.025
			702.6	7	13.3494	246	5.025
			581.7	7	13.3494	246	5.025
			645.9	6	13.3494	246	5.025
			810.3	7	13.3494	246	5.025
			677.6	9	13.3494	246	5.025
			638.1	7	13.3494	246	5.025
			689.7	5	13.3494	246	5.025
			668.2	6	13.3494	246	5.025
			820.6	6	13.3494	246	5.025
			571.5	6	13.3494	246	5.025
			554.3	7	13.3494	246	5.025
			579.4	6	13.3494	246	5.025
			617.8	7	13.3494	246	5.025
			658.6	6	13.3494	246	5.025
			86.5	15	13.4662	335	3.275
			112.1	15	13.4662	335	3.275
			111.4	13	13.4662	335	3.275
			113.8	15	13.4662	335	3.275
			116.9	17	13.4662	335	3.275
			75.5	11	13.4662	335	3.275
			74	11	13.4662	335	3.275
			98.2	11	13.4662	335	3.275
			88	12	13.4662	335	3.275
			87.8	11	13.4662	335	3.275
			89.9	11	13.4662	335	3.275
			118.3	13	13.4662	335	3.275
			103.6	14	13.4662	335	3.275
			61.1	10	13.4662	335	3.275
			93.3	12	13.4662	335	3.275
			105.3	10	13.4662	335	3.275
			109	13	13.4662	335	3.275
			63.4	11	13.4662	335	3.275
[truncated: 7,641 more rows]

## Sheet: Figure 3
Column_name	Description		Main data	PI	Grid	Plot	Live biomass (g/m2)	Species richness (m-2)	Grid mean biomass (g/m2)	Biomass group	Daylight hours	Temperature (℃)	Precipitation (mm)			Inset data	Biomass group	Partial effect of biodiversity on productivity			X-frequency	Plot richness (m-2)	Frequncy of plot			Y-frequency	Plot biomass (g m-2)	Frequency of plot
PI	Principal investigator			Bartha	150	A1	34	6	30.18	Low	13.1569	11.825	363				Low	0.247 ± 0.019				1～2	420				0～200	2898
Grid	Each grid is a square of 8 m x 8 m containing from 60 to 64 1m2 plots			Bartha	150	A2	37.7	6	30.18	Low	13.1569	11.825	363				Medium	0.089 ± 0.019				3～4	640				200～400	3439
Plot	Each plot is 1 m x 1 m in size			Bartha	150	A3	33.3	6	30.18	Low	13.1569	11.825	363				High	(-0.307) ± 0.017				5～6	1147				400～600	1677
Live biomass (g/m2)	Aboveground live biomass at peak biomass			Bartha	150	A4	36.5	5	30.18	Low	13.1569	11.825	363									7～8	1187				600～800	682
Species richness (m-2)	The number of plant species (meter-2)			Bartha	150	A5	37.1	7	30.18	Low	13.1569	11.825	363									9～10	1062				800～1000	464
Grid mean biomass (g/m2)	Mean aboveground live biomass of each grid			Bartha	150	A6	42.4	8	30.18	Low	13.1569	11.825	363									11～12	854				1000～1200	269
Biomass group	The 151 grids were divided into three equal groups depending on their mean productivity: low, medium, and high biomass, with 50 to 51 grids each			Bartha	150	A7	26.6	5	30.18	Low	13.1569	11.825	363									13～14	829				1200～1400	100
Daylight hours	The average number of daylight hours at each plot during the growing season			Bartha	150	A8	30.9	6	30.18	Low	13.1569	11.825	363									15～16	694				1400～1600	39
Temperature (℃)	The average air temperature at each plot during the growing season			Bartha	150	B1	38.7	5	30.18	Low	13.1569	11.825	363									17～18	612				1600～1800	27
Precipitation (mm)	The total amount of precipitation at each plot during the growing season			Bartha	150	B2	29.1	8	30.18	Low	13.1569	11.825	363									19～20	469				1800～2000	22
				Bartha	150	B3	30.3	6	30.18	Low	13.1569	11.825	363									21～22	377				2000～2200	9
				Bartha	150	B4	29.9	6	30.18	Low	13.1569	11.825	363									23～24	282				2200～2400	6
				Bartha	150	B5	30.7	7	30.18	Low	13.1569	11.825	363									25～26	263				2400～2600	2
				Bartha	150	B6	26.1	10	30.18	Low	13.1569	11.825	363									27～28	204				2600～2800	4
				Bartha	150	B7	25.9	8	30.18	Low	13.1569	11.825	363									29～30	196				2800～3000	1
				Bartha	150	B8	29.2	7	30.18	Low	13.1569	11.825	363									31～32	141				3000～3200	0
				Bartha	150	C1	42.7	6	30.18	Low	13.1569	11.825	363									33～34	93				3200～	1
				Bartha	150	C2	24.4	4	30.18	Low	13.1569	11.825	363									35～36	55
				Bartha	150	C3	34.1	3	30.18	Low	13.1569	11.825	363									37～38	46
				Bartha	150	C4	28.4	6	30.18	Low	13.1569	11.825	363									39～40	26
				Bartha	150	C5	30.6	4	30.18	Low	13.1569	11.825	363									41～42	16
				Bartha	150	C6	22.5	9	30.18	Low	13.1569	11.825	363									43～44	11
				Bartha	150	C7	22.4	8	30.18	Low	13.1569	11.825	363									45～46	11
				Bartha	150	C8	31.6	8	30.18	Low	13.1569	11.825	363									47～48	3
				Bartha	150	D1	34.3	5	30.18	Low	13.1569	11.825	363									49～50	1
				Bartha	150	D2	38.4	4	30.18	Low	13.1569	11.825	363									51～	1
				Bartha	150	D3	23.6	8	30.18	Low	13.1569	11.825	363
				Bartha	150	D4	27	7	30.18	Low	13.1569	11.825	363
				Bartha	150	D5	31	8	30.18	Low	13.1569	11.825	363
				Bartha	150	D6	24.5	8	30.18	Low	13.1569	11.825	363
				Bartha	150	D7	24.9	10	30.18	Low	13.1569	11.825	363
				Bartha	150	D8	19.9	7	30.18	Low	13.1569	11.825	363
				Bartha	150	E1	31.9	4	30.18	Low	13.1569	11.825	363
				Bartha	150	E2	25.2	5	30.18	Low	13.1569	11.825	363
				Bartha	150	E3	30.7	3	30.18	Low	13.1569	11.825	363
				Bartha	150	E4	34.3	3	30.18	Low	13.1569	11.825	363
				Bartha	150	E5	42.9	8	30.18	Low	13.1569	11.825	363
				Bartha	150	E6	24	9	30.18	Low	13.1569	11.825	363
				Bartha	150	E7	29.4	9	30.18	Low	13.1569	11.825	363
				Bartha	150	E8	32.4	8	30.18	Low	13.1569	11.825	363
				Bartha	150	F1	18.7	5	30.18	Low	13.1569	11.825	363
				Bartha	150	F2	19.8	4	30.18	Low	13.1569	11.825	363
				Bartha	150	F3	28	4	30.18	Low	13.1569	11.825	363
				Bartha	150	F4	34	6	30.18	Low	13.1569	11.825	363
				Bartha	150	F5	29.5	8	30.18	Low	13.1569	11.825	363
				Bartha	150	F6	40.3	5	30.18	Low	13.1569	11.825	363
				Bartha	150	F7	35.4	3	30.18	Low	13.1569	11.825	363
				Bartha	150	F8	33.5	7	30.18	Low	13.1569	11.825	363
				Bartha	150	G1	25.6	7	30.18	Low	13.1569	11.825	363
				Bartha	150	G2	31.6	4	30.18	Low	13.1569	11.825	363
				Bartha	150	G3	32.3	5	30.18	Low	13.1569	11.825	363
				Bartha	150	G4	44.2	6	30.18	Low	13.1569	11.825	363
				Bartha	150	G5	33.3	6	30.18	Low	13.1569	11.825	363
				Bartha	150	G6	44.5	7	30.18	Low	13.1569	11.825	363
				Bartha	150	G7	34.6	6	30.18	Low	13.1569	11.825	363
				Bartha	150	G8	29	4	30.18	Low	13.1569	11.825	363
				Bartha	150	H1	20.4	7	30.18	Low	13.1569	11.825	363
				Bartha	150	H2	17.9	6	30.18	Low	13.1569	11.825	363
				Bartha	150	H3	20.3	6	30.18	Low	13.1569	11.825	363
				Bartha	150	H4	22.6	6	30.18	Low	13.1569	11.825	363
				Bartha	150	H5	30.9	8	30.18	Low	13.1569	11.825	363
				Bartha	150	H6	28	7	30.18	Low	13.1569	11.825	363
				Bartha	150	H7	26.7	5	30.18	Low	13.1569	11.825	363
				Bartha	150	H8	20.7	5	30.18	Low	13.1569	11.825	363
				Bartha	149	A1	49.8	6	40.36	Low	13.1569	11.825	363
				Bartha	149	A2	47.6	4	40.36	Low	13.1569	11.825	363
				Bartha	149	A3	49.1	4	40.36	Low	13.1569	11.825	363
				Bartha	149	A4	52.5	4	40.36	Low	13.1569	11.825	363
				Bartha	149	A5	56.7	5	40.36	Low	13.1569	11.825	363
				Bartha	149	A6	50.4	3	40.36	Low	13.1569	11.825	363
				Bartha	149	A7	31	5	40.36	Low	13.1569	11.825	363
				Bartha	149	A8	33	10	40.36	Low	13.1569	11.825	363
				Bartha	149	B1	38.5	5	40.36	Low	13.1569	11.825	363
				Bartha	149	B2	57	6	40.36	Low	13.1569	11.825	363
				Bartha	149	B3	38.5	5	40.36	Low	13.1569	11.825	363
				Bartha	149	B4	46.5	5	40.36	Low	13.1569	11.825	363
				Bartha	149	B5	44	4	40.36	Low	13.1569	11.825	363
				Bartha	149	B6	27.4	4	40.36	Low	13.1569	11.825	363
				Bartha	149	B7	14.4	5	40.36	Low	13.1569	11.825	363
				Bartha	149	B8	18.2	8	40.36	Low	13.1569	11.825	363
				Bartha	149	C1	64.8	3	40.36	Low	13.1569	11.825	363
				Bartha	149	C2	52.7	3	40.36	Low	13.1569	11.825	363
				Bartha	149	C3	59.6	4	40.36	Low	13.1569	11.825	363
				Bartha	149	C4	47.4	3	40.36	Low	13.1569	11.825	363
				Bartha	149	C5	56.4	3	40.36	Low	13.1569	11.825	363
				Bartha	149	C6	62.6	4	40.36	Low	13.1569	11.825	363
				Bartha	149	C7	42.4	3	40.36	Low	13.1569	11.825	363
				Bartha	149	C8	40	6	40.36	Low	13.1569	11.825	363
				Bartha	149	D1	44.2	4	40.36	Low	13.1569	11.825	363
				Bartha	149	D2	60.4	7	40.36	Low	13.1569	11.825	363
				Bartha	149	D3	44.5	7	40.36	Low	13.1569	11.825	363
				Bartha	149	D4	46	4	40.36	Low	13.1569	11.825	363
				Bartha	149	D5	39.6	6	40.36	Low	13.1569	11.825	363
				Bartha	149	D6	38.9	5	40.36	Low	13.1569	11.825	363
				Bartha	149	D7	36.4	3	40.36	Low	13.1569	11.825	363
				Bartha	149	D8	29.5	6	40.36	Low	13.1569	11.825	363
				Bartha	149	E1	45	6	40.36	Low	13.1569	11.825	363
				Bartha	149	E2	44.9	4	40.36	Low	13.1569	11.825	363
				Bartha	149	E3	61.4	4	40.36	Low	13.1569	11.825	363
				Bartha	149	E4	46.7	4	40.36	Low	13.1569	11.825	363
				Bartha	149	E5	57	4	40.36	Low	13.1569	11.825	363
				Bartha	149	E6	25.6	4	40.36	Low	13.1569	11.825	363
				Bartha	149	E7	37.8	5	40.36	Low	13.1569	11.825	363
				Bartha	149	E8	35.2	8	40.36	Low	13.1569	11.825	363
				Bartha	149	F1	39.3	4	40.36	Low	13.1569	11.825	363
				Bartha	149	F2	45.9	5	40.36	Low	13.1569	11.825	363
				Bartha	149	F3	55.3	8	40.36	Low	13.1569	11.825	363
				Bartha	149	F4	38	6	40.36	Low	13.1569	11.825	363
				Bartha	149	F5	41.6	8	40.36	Low	13.1569	11.825	363
				Bartha	149	F6	26.7	5	40.36	Low	13.1569	11.825	363
				Bartha	149	F7	26	8	40.36	Low	13.1569	11.825	363
				Bartha	149	F8	25.7	8	40.36	Low	13.1569	11.825	363
				Bartha	149	G1	24.4	4	40.36	Low	13.1569	11.825	363
				Bartha	149	G2	26	4	40.36	Low	13.1569	11.825	363
				Bartha	149	G3	30.1	7	40.36	Low	13.1569	11.825	363
				Bartha	149	G4	37	6	40.36	Low	13.1569	11.825	363
				Bartha	149	G5	40	6	40.36	Low	13.1569	11.825	363
				Bartha	149	G6	31.8	4	40.36	Low	13.1569	11.825	363
				Bartha	149	G7	25.7	11	40.36	Low	13.1569	11.825	363
				Bartha	149	G8	11	11	40.36	Low	13.1569	11.825	363
				Bartha	149	H1	35	4	40.36	Low	13.1569	11.825	363
				Bartha	149	H2	39.8	3	40.36	Low	13.1569	11.825	363
				Bartha	149	H3	26.4	3	40.36	Low	13.1569	11.825	363
				Bartha	149	H4	34	9	40.36	Low	13.1569	11.825	363
				Bartha	149	H5	40.6	5	40.36	Low	13.1569	11.825	363
				Bartha	149	H6	43.5	7	40.36	Low	13.1569	11.825	363
				Bartha	149	H7	44.4	9	40.36	Low	13.1569	11.825	363
				Bartha	149	H8	21.4	10	40.36	Low	13.1569	11.825	363
				Fraser	5	A1	55.902	7	75.48	Low	13.3507	3.5625	290
				Fraser	5	A2	72.522	11	75.48	Low	13.3507	3.5625	290
				Fraser	5	A3	67.312	9	75.48	Low	13.3507	3.5625	290
				Fraser	5	A4	54.418	8	75.48	Low	13.3507	3.5625	290
				Fraser	5	A5	58.558	9	75.48	Low	13.3507	3.5625	290
				Fraser	5	A6	77.998	8	75.48	Low	13.3507	3.5625	290
				Fraser	5	A7	82.314	8	75.48	Low	13.3507	3.5625	290
				Fraser	5	A8	102.058	6	75.48	Low	13.3507	3.5625	290
				Fraser	5	B1	42.712	3	75.48	Low	13.3507	3.5625	290
				Fraser	5	B2	89.982	9	75.48	Low	13.3507	3.5625	290
				Fraser	5	B3	77.722	7	75.48	Low	13.3507	3.5625	290
				Fraser	5	B4	70.898	8	75.48	Low	13.3507	3.5625	290
				Fraser	5	B5	82.368	11	75.48	Low	13.3507	3.5625	290
				Fraser	5	B6	69.468	9	75.48	Low	13.3507	3.5625	290
				Fraser	5	B7	102.054	10	75.48	Low	13.3507	3.5625	290
				Fraser	5	B8	128.458	5	75.48	Low	13.3507	3.5625	290
				Fraser	5	C1	84.612	8	75.48	Low	13.3507	3.5625	290
				Fraser	5	C2	60.472	10	75.48	Low	13.3507	3.5625	290
				Fraser	5	C3	61.912	12	75.48	Low	13.3507	3.5625	290
				Fraser	5	C4	76.908	9	75.48	Low	13.3507	3.5625	290
				Fraser	5	C5	53.938	9	75.48	Low	13.3507	3.5625	290
				Fraser	5	C6	118.508	9	75.48	Low	13.3507	3.5625	290
				Fraser	5	C7	91.294	6	75.48	Low	13.3507	3.5625	290
				Fraser	5	C8	166.714	6	75.48	Low	13.3507	3.5625	290
				Fraser	5	D1	29.222	9	75.48	Low	13.3507	3.5625	290
				Fraser	5	D2	39.242	9	75.48	Low	13.3507	3.5625	290
				Fraser	5	D3	48.522	11	75.48	Low	13.3507	3.5625	290
				Fraser	5	D4	58.078	7	75.48	Low	13.3507	3.5625	290
				Fraser	5	D5	81.628	12	75.48	Low	13.3507	3.5625	290
				Fraser	5	D6	94.248	6	75.48	Low	13.3507	3.5625	290
				Fraser	5	D7	105.224	8	75.48	Low	13.3507	3.5625	290
				Fraser	5	D8	112.088	8	75.48	Low	13.3507	3.5625	290
				Fraser	5	E1	33.612	11	75.48	Low	13.3507	3.5625	290
				Fraser	5	E2	50.372	6	75.48	Low	13.3507	3.5625	290
				Fraser	5	E3	56.902	8	75.48	Low	13.3507	3.5625	290
				Fraser	5	E4	65.848	8	75.48	Low	13.3507	3.5625	290
				Fraser	5	E5	56.188	7	75.48	Low	13.3507	3.5625	290
				Fraser	5	E6	105.838	8	75.48	Low	13.3507	3.5625	290
				Fraser	5	E7	106.194	7	75.48	Low	13.3507	3.5625	290
				Fraser	5	E8	125.764	8	75.48	Low	13.3507	3.5625	290
				Fraser	5	F1	43.462	10	75.48	Low	13.3507	3.5625	290
				Fraser	5	F2	46.402	9	75.48	Low	13.3507	3.5625	290
				Fraser	5	F3	51.342	10	75.48	Low	13.3507	3.5625	290
				Fraser	5	F4	58.048	10	75.48	Low	13.3507	3.5625	290
				Fraser	5	F5	57.928	13	75.48	Low	13.3507	3.5625	290
				Fraser	5	F6	91.418	11	75.48	Low	13.3507	3.5625	290
				Fraser	5	F7	94.414	9	75.48	Low	13.3507	3.5625	290
				Fraser	5	F8	115.882	9	75.48	Low	13.3507	3.5625	290
				Fraser	5	G1	45.888	14	75.48	Low	13.3507	3.5625	290
				Fraser	5	G2	72.864	13	75.48	Low	13.3507	3.5625	290
				Fraser	5	G3	46.912	10	75.48	Low	13.3507	3.5625	290
				Fraser	5	G4	294.526	10	75.48	Low	13.3507	3.5625	290
				Fraser	5	G5	49.978	9	75.48	Low	13.3507	3.5625	290
				Fraser	5	G6	54.738	11	75.48	Low	13.3507	3.5625	290
				Fraser	5	G7	48.954	10	75.48	Low	13.3507	3.5625	290
				Fraser	5	G8	56.752	10	75.48	Low	13.3507	3.5625	290
				Fraser	5	H1	77.192	13	75.48	Low	13.3507	3.5625	290
				Fraser	5	H2	67.088	12	75.48	Low	13.3507	3.5625	290
				Fraser	5	H3	50.262	10	75.48	Low	13.3507	3.5625	290
				Fraser	5	H4	57.372	12	75.48	Low	13.3507	3.5625	290
				Fraser	5	H5	51.078	10	75.48	Low	13.3507	3.5625	290
				Fraser	5	H6	59.502	10	75.48	Low	13.3507	3.5625	290
				Fraser	5	H7	63.094	8	75.48	Low	13.3507	3.5625	290
				Fraser	5	H8	57.612	9	75.48	Low	13.3507	3.5625	290
				Beierkuhnlein	15	A1	108.5	28	82.51	Low	13.3	8.9125	467
				Beierkuhnlein	15	A2	74.1	27	82.51	Low	13.3	8.9125	467
				Beierkuhnlein	15	A3	144.5	26	82.51	Low	13.3	8.9125	467
				Beierkuhnlein	15	A4	171	25	82.51	Low	13.3	8.9125	467
				Beierkuhnlein	15	A5	112.8	29	82.51	Low	13.3	8.9125	467
				Beierkuhnlein	15	A6	109.6	36	82.51	Low	13.3	8.9125	467
				Beierkuhnlein	15	A7	181.4	37	82.51	Low	13.3	8.9125	467
				Beierkuhnlein	15	A8	70.8	39	82.51	Low	13.3	8.9125	467
				Beierkuhnlein	15	B1	32.3	23	82.51	Low	13.3	8.9125	467
				Beierkuhnlein	15	B2	46.1	22	82.51	Low	13.3	8.9125	467
				Beierkuhnlein	15	B3	76.1	24	82.51	Low	13.3	8.9125	467
				Beierkuhnlein	15	B4	43.6	30	82.51	Low	13.3	8.9125	467
				Beierkuhnlein	15	B5	113.1	29	82.51	Low	13.3	8.9125	467
				Beierkuhnlein	15	B6	56.7	29	82.51	Low	13.3	8.9125	467
				Beierkuhnlein	15	B7	128.4	35	82.51	Low	13.3	8.9125	467
				Beierkuhnlein	15	B8	49.9	31	82.51	Low	13.3	8.9125	467
				Beierkuhnlein	15	C1	70.8	27	82.51	Low	13.3	8.9125	467
				Beierkuhnlein	15	C2	10.5	25	82.51	Low	13.3	8.9125	467
				Beierkuhnlein	15	C3	159.7	30	82.51	Low	13.3	8.9125	467
				Beierkuhnlein	15	C4	14	22	82.51	Low	13.3	8.9125	467
				Beierkuhnlein	15	C5	47.9	29	82.51	Low	13.3	8.9125	467
				Beierkuhnlein	15	C6	52.7	28	82.51	Low	13.3	8.9125	467
				Beierkuhnlein	15	C7	30.8	28	82.51	Low	13.3	8.9125	467
				Beierkuhnlein	15	C8	14.1	29	82.51	Low	13.3	8.9125	467
				Beierkuhnlein	15	D1	74.3	29	82.51	Low	13.3	8.9125	467
				Beierkuhnlein	15	D2	29.7	24	82.51	Low	13.3	8.9125	467
				Beierkuhnlein	15	D3	77.8	26	82.51	Low	13.3	8.9125	467
				Beierkuhnlein	15	D4	16.6	27	82.51	Low	13.3	8.9125	467
				Beierkuhnlein	15	D5	32.6	26	82.51	Low	13.3	8.9125	467
				Beierkuhnlein	15	D6	113.4	27	82.51	Low	13.3	8.9125	467
				Beierkuhnlein	15	D7	8.2	31	82.51	Low	13.3	8.9125	467
				Beierkuhnlein	15	D8	16.7	28	82.51	Low	13.3	8.9125	467
				Beierkuhnlein	15	E1	33.3	24	82.51	Low	13.3	8.9125	467
				Beierkuhnlein	15	E2	16.3	23	82.51	Low	13.3	8.9125	467
				Beierkuhnlein	15	E3	21.6	27	82.51	Low	13.3	8.9125	467
				Beierkuhnlein	15	E4	7.1	22	82.51	Low	13.3	8.9125	467
				Beierkuhnlein	15	E5	6	27	82.51	Low	13.3	8.9125	467
				Beierkuhnlein	15	E6	7.9	20	82.51	Low	13.3	8.9125	467
				Beierkuhnlein	15	E7	65.7	34	82.51	Low	13.3	8.9125	467
				Beierkuhnlein	15	E8	94.1	29	82.51	Low	13.3	8.9125	467
				Beierkuhnlein	15	F1	131.2	33	82.51	Low	13.3	8.9125	467
				Beierkuhnlein	15	F2	126.7	31	82.51	Low	13.3	8.9125	467
				Beierkuhnlein	15	F3	228.3	32	82.51	Low	13.3	8.9125	467
				Beierkuhnlein	15	F4	82.3	32	82.51	Low	13.3	8.9125	467
				Beierkuhnlein	15	F5	150.7	38	82.51	Low	13.3	8.9125	467
				Beierkuhnlein	15	F6	66.7	29	82.51	Low	13.3	8.9125	467
				Beierkuhnlein	15	F7	165.3	31	82.51	Low	13.3	8.9125	467
				Beierkuhnlein	15	F8	44.1	32	82.51	Low	13.3	8.9125	467
				Beierkuhnlein	15	G1	149.7	31	82.51	Low	13.3	8.9125	467
				Beierkuhnlein	15	G2	282.1	34	82.51	Low	13.3	8.9125	467
				Beierkuhnlein	15	G3	190.7	31	82.51	Low	13.3	8.9125	467
				Beierkuhnlein	15	G4	83.4	33	82.51	Low	13.3	8.9125	467
				Beierkuhnlein	15	G5	177.8	30	82.51	Low	13.3	8.9125	467
				Beierkuhnlein	15	G6	41.5	31	82.51	Low	13.3	8.9125	467
				Beierkuhnlein	15	G7	37.8	31	82.51	Low	13.3	8.9125	467
				Beierkuhnlein	15	G8	26.3	28	82.51	Low	13.3	8.9125	467
				Beierkuhnlein	15	H1	53.9	29	82.51	Low	13.3	8.9125	467
				Beierkuhnlein	15	H2	206.4	31	82.51	Low	13.3	8.9125	467
				Beierkuhnlein	15	H3	181.3	34	82.51	Low	13.3	8.9125	467
				Beierkuhnlein	15	H4	36.7	30	82.51	Low	13.3	8.9125	467
				Beierkuhnlein	15	H5	53.6	30	82.51	Low	13.3	8.9125	467
				Beierkuhnlein	15	H6	31.7	30	82.51	Low	13.3	8.9125	467
				Beierkuhnlein	15	H7	120.4	28	82.51	Low	13.3	8.9125	467
				Beierkuhnlein	15	H8	71.4	34	82.51	Low	13.3	8.9125	467
				Fraser	3	A1	82.24	5	82.58	Low	13.3507	3.5625	290
				Fraser	3	A2	59.57	7	82.58	Low	13.3507	3.5625	290
				Fraser	3	A3	47.95	9	82.58	Low	13.3507	3.5625	290
				Fraser	3	A4	46.98	8	82.58	Low	13.3507	3.5625	290
				Fraser	3	A5	174.1	9	82.58	Low	13.3507	3.5625	290
				Fraser	3	A6	77.09	10	82.58	Low	13.3507	3.5625	290
				Fraser	3	A7	115.62	9	82.58	Low	13.3507	3.5625	290
				Fraser	3	A8	118.02	5	82.58	Low	13.3507	3.5625	290
				Fraser	3	B1	96.05	5	82.58	Low	13.3507	3.5625	290
				Fraser	3	B2	70.89	9	82.58	Low	13.3507	3.5625	290
				Fraser	3	B3	85.6	8	82.58	Low	13.3507	3.5625	290
				Fraser	3	B4	57.66	7	82.58	Low	13.3507	3.5625	290
				Fraser	3	B5	79.06	11	82.58	Low	13.3507	3.5625	290
				Fraser	3	B6	88.89	9	82.58	Low	13.3507	3.5625	290
				Fraser	3	B7	78.04	8	82.58	Low	13.3507	3.5625	290
				Fraser	3	B8	123.33	7	82.58	Low	13.3507	3.5625	290
				Fraser	3	C1	91.74	4	82.58	Low	13.3507	3.5625	290
				Fraser	3	C2	115.86	6	82.58	Low	13.3507	3.5625	290
				Fraser	3	C3	104.61	7	82.58	Low	13.3507	3.5625	290
				Fraser	3	C4	60.73	8	82.58	Low	13.3507	3.5625	290
				Fraser	3	C5	69.35	7	82.58	Low	13.3507	3.5625	290
				Fraser	3	C6	87.63	9	82.58	Low	13.3507	3.5625	290
				Fraser	3	C7	91.43	10	82.58	Low	13.3507	3.5625	290
				Fraser	3	C8	134.95	7	82.58	Low	13.3507	3.5625	290
				Fraser	3	D1	83.22	5	82.58	Low	13.3507	3.5625	290
				Fraser	3	D2	70.19	6	82.58	Low	13.3507	3.5625	290
				Fraser	3	D3	96.59	8	82.58	Low	13.3507	3.5625	290
				Fraser	3	D4	84.07	9	82.58	Low	13.3507	3.5625	290
				Fraser	3	D5	120.75	8	82.58	Low	13.3507	3.5625	290
				Fraser	3	D6	66.77	9	82.58	Low	13.3507	3.5625	290
				Fraser	3	D7	65.21	10	82.58	Low	13.3507	3.5625	290
				Fraser	3	D8	65.72	10	82.58	Low	13.3507	3.5625	290
				Fraser	3	E1	53.94	6	82.58	Low	13.3507	3.5625	290
				Fraser	3	E2	72.51	9	82.58	Low	13.3507	3.5625	290
				Fraser	3	E3	91.95	7	82.58	Low	13.3507	3.5625	290
				Fraser	3	E4	89.24	7	82.58	Low	13.3507	3.5625	290
				Fraser	3	E5	90.87	7	82.58	Low	13.3507	3.5625	290
				Fraser	3	E6	103.35	8	82.58	Low	13.3507	3.5625	290
				Fraser	3	E7	83.98	8	82.58	Low	13.3507	3.5625	290
				Fraser	3	E8	62.19	7	82.58	Low	13.3507	3.5625	290
				Fraser	3	F1	65.46	8	82.58	Low	13.3507	3.5625	290
				Fraser	3	F2	116.36	8	82.58	Low	13.3507	3.5625	290
				Fraser	3	F3	71.6	9	82.58	Low	13.3507	3.5625	290
				Fraser	3	F4	85.55	9	82.58	Low	13.3507	3.5625	290
				Fraser	3	F5	63.66	9	82.58	Low	13.3507	3.5625	290
				Fraser	3	F6	80.13	7	82.58	Low	13.3507	3.5625	290
				Fraser	3	F7	91.3	8	82.58	Low	13.3507	3.5625	290
				Fraser	3	F8	63.9	8	82.58	Low	13.3507	3.5625	290
				Fraser	3	G1	88.83	7	82.58	Low	13.3507	3.5625	290
				Fraser	3	G2	72.23	10	82.58	Low	13.3507	3.5625	290
				Fraser	3	G3	95.71	10	82.58	Low	13.3507	3.5625	290
				Fraser	3	G4	71.72	9	82.58	Low	13.3507	3.5625	290
				Fraser	3	G5	36.85	8	82.58	Low	13.3507	3.5625	290
				Fraser	3	G6	86.12	10	82.58	Low	13.3507	3.5625	290
				Fraser	3	G7	40.96	8	82.58	Low	13.3507	3.5625	290
				Fraser	3	G8	87.06	6	82.58	Low	13.3507	3.5625	290
				Fraser	3	H1	89.94	5	82.58	Low	13.3507	3.5625	290
				Fraser	3	H2	69.74	11	82.58	Low	13.3507	3.5625	290
				Fraser	3	H3	75.76	8	82.58	Low	13.3507	3.5625	290
				Fraser	3	H4	55.09	7	82.58	Low	13.3507	3.5625	290
				Fraser	3	H5	53.72	9	82.58	Low	13.3507	3.5625	290
				Fraser	3	H6	69.59	7	82.58	Low	13.3507	3.5625	290
				Fraser	3	H7	131.29	9	82.58	Low	13.3507	3.5625	290
				Fraser	3	H8	64.35	7	82.58	Low	13.3507	3.5625	290
				Sternberg	112	A1	103.8	13	86.83	Low	12.72	21.65	226
				Sternberg	112	A2	123.2	14	86.83	Low	12.72	21.65	226
				Sternberg	112	A3	159.2	20	86.83	Low	12.72	21.65	226
				Sternberg	112	A4	110.2	17	86.83	Low	12.72	21.65	226
				Sternberg	112	A5	75.4	19	86.83	Low	12.72	21.65	226
				Sternberg	112	A6	53.6	13	86.83	Low	12.72	21.65	226
				Sternberg	112	A7	37.2	13	86.83	Low	12.72	21.65	226
				Sternberg	112	A8	47.2	9	86.83	Low	12.72	21.65	226
				Sternberg	112	B1	79.2	8	86.83	Low	12.72	21.65	226
				Sternberg	112	B2	117	15	86.83	Low	12.72	21.65	226
				Sternberg	112	B3	107.8	20	86.83	Low	12.72	21.65	226
				Sternberg	112	B4	83.4	15	86.83	Low	12.72	21.65	226
				Sternberg	112	B5	35.2	10	86.83	Low	12.72	21.65	226
				Sternberg	112	B6	23.8	13	86.83	Low	12.72	21.65	226
				Sternberg	112	B7	30.8	12	86.83	Low	12.72	21.65	226
				Sternberg	112	B8	59.8	11	86.83	Low	12.72	21.65	226
				Sternberg	112	C1	93	11	86.83	Low	12.72	21.65	226
				Sternberg	112	C2	89.6	16	86.83	Low	12.72	21.65	226
				Sternberg	112	C3	147.6	18	86.83	Low	12.72	21.65	226
				Sternberg	112	C4	54.6	12	86.83	Low	12.72	21.65	226
				Sternberg	112	C5	33.4	9	86.83	Low	12.72	21.65	226
				Sternberg	112	C6	80	17	86.83	Low	12.72	21.65	226
				Sternberg	112	C7	30	8	86.83	Low	12.72	21.65	226
				Sternberg	112	C8	69.2	10	86.83	Low	12.72	21.65	226
				Sternberg	112	D1	73.2	13	86.83	Low	12.72	21.65	226
				Sternberg	112	D2	101.8	19	86.83	Low	12.72	21.65	226
				Sternberg	112	D3	96	17	86.83	Low	12.72	21.65	226
				Sternberg	112	D4	30.2	9	86.83	Low	12.72	21.65	226
				Sternberg	112	D5	69.8	12	86.83	Low	12.72	21.65	226
				Sternberg	112	D6	138.8	18	86.83	Low	12.72	21.65	226
				Sternberg	112	D7	48	14	86.83	Low	12.72	21.65	226
				Sternberg	112	D8	35.8	12	86.83	Low	12.72	21.65	226
				Sternberg	112	E1	100.4	19	86.83	Low	12.72	21.65	226
				Sternberg	112	E2	63.4	14	86.83	Low	12.72	21.65	226
				Sternberg	112	E3	91.6	14	86.83	Low	12.72	21.65	226
				Sternberg	112	E4	57.8	11	86.83	Low	12.72	21.65	226
				Sternberg	112	E5	87.2	11	86.83	Low	12.72	21.65	226
				Sternberg	112	E6	233.2	15	86.83	Low	12.72	21.65	226
				Sternberg	112	E7	121.6	20	86.83	Low	12.72	21.65	226
				Sternberg	112	E8	70	17	86.83	Low	12.72	21.65	226
				Sternberg	112	F1	112.8	16	86.83	Low	12.72	21.65	226
				Sternberg	112	F2	93.6	16	86.83	Low	12.72	21.65	226
				Sternberg	112	F3	132.8	16	86.83	Low	12.72	21.65	226
				Sternberg	112	F4	85.2	13	86.83	Low	12.72	21.65	226
				Sternberg	112	F5	50.6	10	86.83	Low	12.72	21.65	226
				Sternberg	112	F6	237.8	18	86.83	Low	12.72	21.65	226
				Sternberg	112	F7	166.8	22	86.83	Low	12.72	21.65	226
				Sternberg	112	F8	113	16	86.83	Low	12.72	21.65	226
				Sternberg	112	G1	127.2	18	86.83	Low	12.72	21.65	226
				Sternberg	112	G2	66.8	13	86.83	Low	12.72	21.65	226
				Sternberg	112	G3	89.6	19	86.83	Low	12.72	21.65	226
				Sternberg	112	G4	80	16	86.83	Low	12.72	21.65	226
				Sternberg	112	G5	50.8	13	86.83	Low	12.72	21.65	226
				Sternberg	112	G6	168.2	14	86.83	Low	12.72	21.65	226
				Sternberg	112	G7	122.2	15	86.83	Low	12.72	21.65	226
				Sternberg	112	G8	37.8	8	86.83	Low	12.72	21.65	226
				Sternberg	112	H1	45	7	86.83	Low	12.72	21.65	226
				Sternberg	112	H2	23.6	10	86.83	Low	12.72	21.65	226
				Sternberg	112	H3	69.8	16	86.83	Low	12.72	21.65	226
				Sternberg	112	H4	108.2	18	86.83	Low	12.72	21.65	226
				Sternberg	112	H5	58.4	16	86.83	Low	12.72	21.65	226
				Sternberg	112	H6	119.8	16	86.83	Low	12.72	21.65	226
				Sternberg	112	H7	105.8	16	86.83	Low	12.72	21.65	226
				Sternberg	112	H8	28.4	13	86.83	Low	12.72	21.65	226
				Fraser	4	A1	46.292	3	87.4	Low	13.3507	3.5625	290
				Fraser	4	A2	96.838	4	87.4	Low	13.3507	3.5625	290
				Fraser	4	A3	99.398	5	87.4	Low	13.3507	3.5625	290
				Fraser	4	A4	74.068	4	87.4	Low	13.3507	3.5625	290
				Fraser	4	A5	96.568	4	87.4	Low	13.3507	3.5625	290
				Fraser	4	A6	70.058	3	87.4	Low	13.3507	3.5625	290
				Fraser	4	A7	73.538	3	87.4	Low	13.3507	3.5625	290
				Fraser	4	A8	58.388	4	87.4	Low	13.3507	3.5625	290
				Fraser	4	B1	85.412	4	87.4	Low	13.3507	3.5625	290
				Fraser	4	B2	58.702	6	87.4	Low	13.3507	3.5625	290
				Fraser	4	B3	119.018	5	87.4	Low	13.3507	3.5625	290
				Fraser	4	B4	66.798	5	87.4	Low	13.3507	3.5625	290
				Fraser	4	B5	91.028	3	87.4	Low	13.3507	3.5625	290
				Fraser	4	B6	95.108	3	87.4	Low	13.3507	3.5625	290
				Fraser	4	B7	82.008	4	87.4	Low	13.3507	3.5625	290
				Fraser	4	B8	74.408	6	87.4	Low	13.3507	3.5625	290
				Fraser	4	C1	103.622	5	87.4	Low	13.3507	3.5625	290
				Fraser	4	C2	45.882	4	87.4	Low	13.3507	3.5625	290
				Fraser	4	C3	52.258	6	87.4	Low	13.3507	3.5625	290
				Fraser	4	C4	102.558	3	87.4	Low	13.3507	3.5625	290
				Fraser	4	C5	93.638	3	87.4	Low	13.3507	3.5625	290
				Fraser	4	C6	103.648	2	87.4	Low	13.3507	3.5625	290
				Fraser	4	C7	107.708	6	87.4	Low	13.3507	3.5625	290
				Fraser	4	C8	139.858	6	87.4	Low	13.3507	3.5625	290
				Fraser	4	D1	86.482	5	87.4	Low	13.3507	3.5625	290
				Fraser	4	D2	57.032	4	87.4	Low	13.3507	3.5625	290
				Fraser	4	D3	102.088	7	87.4	Low	13.3507	3.5625	290
				Fraser	4	D4	78.358	3	87.4	Low	13.3507	3.5625	290
				Fraser	4	D5	110.708	4	87.4	Low	13.3507	3.5625	290
				Fraser	4	D6	110.718	4	87.4	Low	13.3507	3.5625	290
				Fraser	4	D7	74.758	4	87.4	Low	13.3507	3.5625	290
				Fraser	4	D8	69.658	7	87.4	Low	13.3507	3.5625	290
				Fraser	4	E1	99.96	4	87.4	Low	13.3507	3.5625	290
				Fraser	4	E2	78.862	4	87.4	Low	13.3507	3.5625	290
				Fraser	4	E3	106.428	4	87.4	Low	13.3507	3.5625	290
				Fraser	4	E4	121.468	4	87.4	Low	13.3507	3.5625	290
				Fraser	4	E5	104.798	5	87.4	Low	13.3507	3.5625	290
				Fraser	4	E6	118.808	4	87.4	Low	13.3507	3.5625	290
				Fraser	4	E7	96.148	4	87.4	Low	13.3507	3.5625	290
				Fraser	4	E8	79.388	6	87.4	Low	13.3507	3.5625	290
				Fraser	4	F1	66.082	4	87.4	Low	13.3507	3.5625	290
				Fraser	4	F2	59.562	4	87.4	Low	13.3507	3.5625	290
				Fraser	4	F3	79.428	4	87.4	Low	13.3507	3.5625	290
				Fraser	4	F4	142.578	3	87.4	Low	13.3507	3.5625	290
				Fraser	4	F5	120.168	6	87.4	Low	13.3507	3.5625	290
				Fraser	4	F6	137.198	5	87.4	Low	13.3507	3.5625	290
				Fraser	4	F7	99.928	4	87.4	Low	13.3507	3.5625	290
				Fraser	4	F8	78.918	7	87.4	Low	13.3507	3.5625	290
				Fraser	4	G1	40.108	4	87.4	Low	13.3507	3.5625	290
				Fraser	4	G2	63.188	4	87.4	Low	13.3507	3.5625	290
				Fraser	4	G3	83.418	3	87.4	Low	13.3507	3.5625	290
				Fraser	4	G4	70.208	5	87.4	Low	13.3507	3.5625	290
				Fraser	4	G5	116.378	5	87.4	Low	13.3507	3.5625	290
				Fraser	4	G6	113.708	4	87.4	Low	13.3507	3.5625	290
				Fraser	4	G7	93.668	5	87.4	Low	13.3507	3.5625	290
				Fraser	4	G8	95.988	4	87.4	Low	13.3507	3.5625	290
				Fraser	4	H2	50.188	3	87.4	Low	13.3507	3.5625	290
				Fraser	4	H3	99.738	3	87.4	Low	13.3507	3.5625	290
				Fraser	4	H4	77.928	3	87.4	Low	13.3507	3.5625	290
				Fraser	4	H5	88.508	3	87.4	Low	13.3507	3.5625	290
				Fraser	4	H6	72.068	4	87.4	Low	13.3507	3.5625	290
				Fraser	4	H7	60.858	7	87.4	Low	13.3507	3.5625	290
				Fraser	4	H8	63.568	5	87.4	Low	13.3507	3.5625	290
				Boldgiv	21	A1	64.33	21	92.71	Low	13.2524	2.2875	240
				Boldgiv	21	A2	78.1	19	92.71	Low	13.2524	2.2875	240
				Boldgiv	21	A3	96.92	17	92.71	Low	13.2524	2.2875	240
				Boldgiv	21	A4	116.17	13	92.71	Low	13.2524	2.2875	240
				Boldgiv	21	A5	82.92	17	92.71	Low	13.2524	2.2875	240
				Boldgiv	21	A6	76.24	19	92.71	Low	13.2524	2.2875	240
				Boldgiv	21	A7	106.65	17	92.71	Low	13.2524	2.2875	240
				Boldgiv	21	A8	92.12	18	92.71	Low	13.2524	2.2875	240
				Boldgiv	21	B1	136.38	15	92.71	Low	13.2524	2.2875	240
				Boldgiv	21	B2	96.76	18	92.71	Low	13.2524	2.2875	240
				Boldgiv	21	B3	142.09	17	92.71	Low	13.2524	2.2875	240
				Boldgiv	21	B4	112.59	15	92.71	Low	13.2524	2.2875	240
				Boldgiv	21	B5	142.7	17	92.71	Low	13.2524	2.2875	240
				Boldgiv	21	B6	90.97	17	92.71	Low	13.2524	2.2875	240
				Boldgiv	21	B7	93.55	15	92.71	Low	13.2524	2.2875	240
				Boldgiv	21	B8	108.82	16	92.71	Low	13.2524	2.2875	240
				Boldgiv	21	C1	64.65	18	92.71	Low	13.2524	2.2875	240
				Boldgiv	21	C2	95.36	16	92.71	Low	13.2524	2.2875	240
				Boldgiv	21	C3	72.02	18	92.71	Low	13.2524	2.2875	240
				Boldgiv	21	C4	69.34	15	92.71	Low	13.2524	2.2875	240
				Boldgiv	21	C5	103.12	18	92.71	Low	13.2524	2.2875	240
				Boldgiv	21	C6	74.72	18	92.71	Low	13.2524	2.2875	240
				Boldgiv	21	C7	99.35	18	92.71	Low	13.2524	2.2875	240
				Boldgiv	21	C8	110.64	18	92.71	Low	13.2524	2.2875	240
				Boldgiv	21	D1	76.42	17	92.71	Low	13.2524	2.2875	240
				Boldgiv	21	D2	104.05	18	92.71	Low	13.2524	2.2875	240
				Boldgiv	21	D3	85.3	16	92.71	Low	13.2524	2.2875	240
				Boldgiv	21	D4	85.79	18	92.71	Low	13.2524	2.2875	240
				Boldgiv	21	D5	111.72	19	92.71	Low	13.2524	2.2875	240
				Boldgiv	21	D6	95.24	18	92.71	Low	13.2524	2.2875	240
				Boldgiv	21	D7	95.45	18	92.71	Low	13.2524	2.2875	240
				Boldgiv	21	D8	103.18	19	92.71	Low	13.2524	2.2875	240
				Boldgiv	21	E1	90.82	18	92.71	Low	13.2524	2.2875	240
				Boldgiv	21	E2	137.85	17	92.71	Low	13.2524	2.2875	240
				Boldgiv	21	E3	89.24	20	92.71	Low	13.2524	2.2875	240
				Boldgiv	21	E4	116.12	16	92.71	Low	13.2524	2.2875	240
				Boldgiv	21	E5	90.21	21	92.71	Low	13.2524	2.2875	240
				Boldgiv	21	E6	78.87	18	92.71	Low	13.2524	2.2875	240
				Boldgiv	21	E7	83.11	15	92.71	Low	13.2524	2.2875	240
				Boldgiv	21	E8	54.5	19	92.71	Low	13.2524	2.2875	240
				Boldgiv	21	F1	81.81	17	92.71	Low	13.2524	2.2875	240
				Boldgiv	21	F2	79.27	16	92.71	Low	13.2524	2.2875	240
				Boldgiv	21	F3	73.27	16	92.71	Low	13.2524	2.2875	240
				Boldgiv	21	F4	64.18	17	92.71	Low	13.2524	2.2875	240
				Boldgiv	21	F5	83.69	17	92.71	Low	13.2524	2.2875	240
				Boldgiv	21	F6	74.16	19	92.71	Low	13.2524	2.2875	240
				Boldgiv	21	F7	74.76	18	92.71	Low	13.2524	2.2875	240
				Boldgiv	21	F8	84.4	18	92.71	Low	13.2524	2.2875	240
				Boldgiv	21	G1	85.75	17	92.71	Low	13.2524	2.2875	240
				Boldgiv	21	G2	122.58	17	92.71	Low	13.2524	2.2875	240
				Boldgiv	21	G3	81.3	17	92.71	Low	13.2524	2.2875	240
				Boldgiv	21	G4	82.08	16	92.71	Low	13.2524	2.2875	240
				Boldgiv	21	G5	67.87	19	92.71	Low	13.2524	2.2875	240
				Boldgiv	21	G6	105.28	20	92.71	Low	13.2524	2.2875	240
				Boldgiv	21	G7	94.75	17	92.71	Low	13.2524	2.2875	240
				Boldgiv	21	G8	87.98	18	92.71	Low	13.2524	2.2875	240
				Boldgiv	21	H1	98.32	19	92.71	Low	13.2524	2.2875	240
				Boldgiv	21	H2	100.49	18	92.71	Low	13.2524	2.2875	240
				Boldgiv	21	H3	105.33	19	92.71	Low	13.2524	2.2875	240
				Boldgiv	21	H4	86.09	21	92.71	Low	13.2524	2.2875	240
				Boldgiv	21	H5	82.09	20	92.71	Low	13.2524	2.2875	240
				Boldgiv	21	H6	108.2	18	92.71	Low	13.2524	2.2875	240
				Boldgiv	21	H7	92.47	20	92.71	Low	13.2524	2.2875	240
				Boldgiv	21	H8	93.16	18	92.71	Low	13.2524	2.2875	240
				Sternberg	111	A1	41	31	95.41	Low	12.72	21.65	226
				Sternberg	111	A2	88.8	26	95.41	Low	12.72	21.65	226
				Sternberg	111	A3	30.8	23	95.41	Low	12.72	21.65	226
				Sternberg	111	A4	64.6	30	95.41	Low	12.72	21.65	226
				Sternberg	111	A5	86.2	21	95.41	Low	12.72	21.65	226
				Sternberg	111	A6	35.2	31	95.41	Low	12.72	21.65	226
				Sternberg	111	A7	61	29	95.41	Low	12.72	21.65	226
				Sternberg	111	A8	47.4	28	95.41	Low	12.72	21.65	226
				Sternberg	111	B1	109.4	36	95.41	Low	12.72	21.65	226
				Sternberg	111	B2	207.8	41	95.41	Low	12.72	21.65	226
				Sternberg	111	B3	97.8	20	95.41	Low	12.72	21.65	226
				Sternberg	111	B4	121.5	29	95.41	Low	12.72	21.65	226
				Sternberg	111	B5	103.8	37	95.41	Low	12.72	21.65	226
				Sternberg	111	B6	98.8	30	95.41	Low	12.72	21.65	226
				Sternberg	111	B7	65	26	95.41	Low	12.72	21.65	226
				Sternberg	111	B8	114.6	37	95.41	Low	12.72	21.65	226
				Sternberg	111	C1	127.8	31	95.41	Low	12.72	21.65	226
				Sternberg	111	C2	223.4	35	95.41	Low	12.72	21.65	226
				Sternberg	111	C3	132.6	26	95.41	Low	12.72	21.65	226
				Sternberg	111	C4	116.4	37	95.41	Low	12.72	21.65	226
				Sternberg	111	C5	102.6	26	95.41	Low	12.72	21.65	226
				Sternberg	111	C6	146.4	29	95.41	Low	12.72	21.65	226
				Sternberg	111	C7	135.6	41	95.41	Low	12.72	21.65	226
				Sternberg	111	C8	141	26	95.41	Low	12.72	21.65	226
				Sternberg	111	D1	99.4	28	95.41	Low	12.72	21.65	226
				Sternberg	111	D2	228	52	95.41	Low	12.72	21.65	226
				Sternberg	111	D3	79.6	35	95.41	Low	12.72	21.65	226
				Sternberg	111	D4	118.6	22	95.41	Low	12.72	21.65	226
				Sternberg	111	D5	122.2	40	95.41	Low	12.72	21.65	226
				Sternberg	111	D6	88.2	32	95.41	Low	12.72	21.65	226
				Sternberg	111	D7	122.8	45	95.41	Low	12.72	21.65	226
				Sternberg	111	D8	86.4	28	95.41	Low	12.72	21.65	226
				Sternberg	111	E1	136	50	95.41	Low	12.72	21.65	226
				Sternberg	111	E2	64.8	32	95.41	Low	12.72	21.65	226
				Sternberg	111	E3	125.4	33	95.41	Low	12.72	21.65	226
				Sternberg	111	E4	92.6	31	95.41	Low	12.72	21.65	226
				Sternberg	111	E5	70.6	26	95.41	Low	12.72	21.65	226
				Sternberg	111	E6	94.4	37	95.41	Low	12.72	21.65	226
				Sternberg	111	E7	70	33	95.41	Low	12.72	21.65	226
				Sternberg	111	E8	52.4	26	95.41	Low	12.72	21.65	226
				Sternberg	111	F1	115.6	36	95.41	Low	12.72	21.65	226
				Sternberg	111	F2	59.4	38	95.41	Low	12.72	21.65	226
				Sternberg	111	F3	122	45	95.41	Low	12.72	21.65	226
				Sternberg	111	F4	47	31	95.41	Low	12.72	21.65	226
				Sternberg	111	F5	48.4	32	95.41	Low	12.72	21.65	226
				Sternberg	111	F6	64.8	31	95.41	Low	12.72	21.65	226
				Sternberg	111	F7	105	39	95.41	Low	12.72	21.65	226
				Sternberg	111	F8	40.2	25	95.41	Low	12.72	21.65	226
				Sternberg	111	G1	62.6	41	95.41	Low	12.72	21.65	226
				Sternberg	111	G2	69	37	95.41	Low	12.72	21.65	226
				Sternberg	111	G3	113.2	34	95.41	Low	12.72	21.65	226
				Sternberg	111	G4	76.8	43	95.41	Low	12.72	21.65	226
				Sternberg	111	G5	76.2	29	95.41	Low	12.72	21.65	226
				Sternberg	111	G6	89.2	38	95.41	Low	12.72	21.65	226
				Sternberg	111	G7	89.8	37	95.41	Low	12.72	21.65	226
				Sternberg	111	G8	54.8	27	95.41	Low	12.72	21.65	226
				Sternberg	111	H1	174.4	33	95.41	Low	12.72	21.65	226
				Sternberg	111	H2	81.4	37	95.41	Low	12.72	21.65	226
				Sternberg	111	H3	101.8	29	95.41	Low	12.72	21.65	226
				Sternberg	111	H4	20.2	13	95.41	Low	12.72	21.65	226
				Sternberg	111	H5	45.2	21	95.41	Low	12.72	21.65	226
				Sternberg	111	H6	103.6	32	95.41	Low	12.72	21.65	226
				Sternberg	111	H7	105.4	27	95.41	Low	12.72	21.65	226
				Sternberg	111	H8	89.4	31	95.41	Low	12.72	21.65	226
				Fraser	7	A1	105.42	11	95.65	Low	13.3507	3.5625	290
				Fraser	7	A2	122.08	6	95.65	Low	13.3507	3.5625	290
				Fraser	7	A3	77.45	5	95.65	Low	13.3507	3.5625	290
				Fraser	7	A4	115.01	4	95.65	Low	13.3507	3.5625	290
				Fraser	7	A5	103.95	5	95.65	Low	13.3507	3.5625	290
				Fraser	7	A6	87.56	5	95.65	Low	13.3507	3.5625	290
				Fraser	7	A7	107.37	5	95.65	Low	13.3507	3.5625	290
				Fraser	7	A8	98.84	8	95.65	Low	13.3507	3.5625	290
				Fraser	7	B1	82	9	95.65	Low	13.3507	3.5625	290
				Fraser	7	B2	47.4	6	95.65	Low	13.3507	3.5625	290
				Fraser	7	B3	81.09	5	95.65	Low	13.3507	3.5625	290
				Fraser	7	B4	90.08	5	95.65	Low	13.3507	3.5625	290
				Fraser	7	B5	65.49	5	95.65	Low	13.3507	3.5625	290
				Fraser	7	B6	100.92	6	95.65	Low	13.3507	3.5625	290
				Fraser	7	B7	107.93	5	95.65	Low	13.3507	3.5625	290
				Fraser	7	B8	111.94	4	95.65	Low	13.3507	3.5625	290
				Fraser	7	C1	86.39	6	95.65	Low	13.3507	3.5625	290
				Fraser	7	C2	87.89	5	95.65	Low	13.3507	3.5625	290
				Fraser	7	C3	103.51	5	95.65	Low	13.3507	3.5625	290
				Fraser	7	C4	94.41	6	95.65	Low	13.3507	3.5625	290
				Fraser	7	C5	101.63	5	95.65	Low	13.3507	3.5625	290
				Fraser	7	C6	114.77	5	95.65	Low	13.3507	3.5625	290
				Fraser	7	C7	121.65	5	95.65	Low	13.3507	3.5625	290
				Fraser	7	C8	113.23	4	95.65	Low	13.3507	3.5625	290
				Fraser	7	D1	71.16	9	95.65	Low	13.3507	3.5625	290
				Fraser	7	D2	109.79	5	95.65	Low	13.3507	3.5625	290
				Fraser	7	D3	103.29	5	95.65	Low	13.3507	3.5625	290
				Fraser	7	D4	66.26	6	95.65	Low	13.3507	3.5625	290
				Fraser	7	D5	92.02	6	95.65	Low	13.3507	3.5625	290
				Fraser	7	D6	151.56	5	95.65	Low	13.3507	3.5625	290
				Fraser	7	D7	198.46	5	95.65	Low	13.3507	3.5625	290
				Fraser	7	D8	124.98	4	95.65	Low	13.3507	3.5625	290
				Fraser	7	E1	61.11	8	95.65	Low	13.3507	3.5625	290
				Fraser	7	E2	77.08	6	95.65	Low	13.3507	3.5625	290
				Fraser	7	E3	79.36	6	95.65	Low	13.3507	3.5625	290
				Fraser	7	E4	59.25	6	95.65	Low	13.3507	3.5625	290
				Fraser	7	E5	93.56	7	95.65	Low	13.3507	3.5625	290
				Fraser	7	E6	71.54	6	95.65	Low	13.3507	3.5625	290
				Fraser	7	E7	141.29	6	95.65	Low	13.3507	3.5625	290
				Fraser	7	E8	111.06	5	95.65	Low	13.3507	3.5625	290
				Fraser	7	F1	72.06	9	95.65	Low	13.3507	3.5625	290
				Fraser	7	F2	94.46	6	95.65	Low	13.3507	3.5625	290
				Fraser	7	F3	85.08	8	95.65	Low	13.3507	3.5625	290
				Fraser	7	F4	53.86	7	95.65	Low	13.3507	3.5625	290
				Fraser	7	F5	68	5	95.65	Low	13.3507	3.5625	290
				Fraser	7	F6	103.52	6	95.65	Low	13.3507	3.5625	290
				Fraser	7	F7	135.4	6	95.65	Low	13.3507	3.5625	290
				Fraser	7	F8	95.96	5	95.65	Low	13.3507	3.5625	290
				Fraser	7	G1	158.32	8	95.65	Low	13.3507	3.5625	290
				Fraser	7	G2	109.2	6	95.65	Low	13.3507	3.5625	290
				Fraser	7	G3	107.82	9	95.65	Low	13.3507	3.5625	290
				Fraser	7	G4	80.89	8	95.65	Low	13.3507	3.5625	290
				Fraser	7	G5	82.1	5	95.65	Low	13.3507	3.5625	290
				Fraser	7	G6	96.89	6	95.65	Low	13.3507	3.5625	290
				Fraser	7	G7	87.86	6	95.65	Low	13.3507	3.5625	290
				Fraser	7	G8	100.55	6	95.65	Low	13.3507	3.5625	290
				Fraser	7	H1	71.4	10	95.65	Low	13.3507	3.5625	290
				Fraser	7	H2	72.49	7	95.65	Low	13.3507	3.5625	290
				Fraser	7	H3	69.2	6	95.65	Low	13.3507	3.5625	290
				Fraser	7	H4	64.95	6	95.65	Low	13.3507	3.5625	290
				Fraser	7	H5	64.1	5	95.65	Low	13.3507	3.5625	290
				Fraser	7	H6	115.94	7	95.65	Low	13.3507	3.5625	290
				Fraser	7	H7	67.15	8	95.65	Low	13.3507	3.5625	290
				Fraser	7	H8	124.47	6	95.65	Low	13.3507	3.5625	290
				vanRooyen	125	A1	99.4	14	105.03	Low	12.5045	16.6625	540
				vanRooyen	125	A2	104.7	12	105.03	Low	12.5045	16.6625	540
				vanRooyen	125	A3	132.1	16	105.03	Low	12.5045	16.6625	540
				vanRooyen	125	A4	150.1	12	105.03	Low	12.5045	16.6625	540
				vanRooyen	125	A5	148.8	11	105.03	Low	12.5045	16.6625	540
				vanRooyen	125	A6	115.4	14	105.03	Low	12.5045	16.6625	540
				vanRooyen	125	A7	143.9	16	105.03	Low	12.5045	16.6625	540
				vanRooyen	125	A8	124	12	105.03	Low	12.5045	16.6625	540
				vanRooyen	125	B1	91.6	11	105.03	Low	12.5045	16.6625	540
				vanRooyen	125	B2	63	13	105.03	Low	12.5045	16.6625	540
				vanRooyen	125	B3	116.4	11	105.03	Low	12.5045	16.6625	540
				vanRooyen	125	B4	94.7	6	105.03	Low	12.5045	16.6625	540
				vanRooyen	125	B5	112.8	10	105.03	Low	12.5045	16.6625	540
				vanRooyen	125	B6	80.7	9	105.03	Low	12.5045	16.6625	540
				vanRooyen	125	B7	92.2	10	105.03	Low	12.5045	16.6625	540
				vanRooyen	125	B8	92	11	105.03	Low	12.5045	16.6625	540
				vanRooyen	125	C1	113.2	7	105.03	Low	12.5045	16.6625	540
				vanRooyen	125	C2	82.6	10	105.03	Low	12.5045	16.6625	540
				vanRooyen	125	C3	85.1	10	105.03	Low	12.5045	16.6625	540
				vanRooyen	125	C4	97.1	8	105.03	Low	12.5045	16.6625	540
				vanRooyen	125	C5	74.6	9	105.03	Low	12.5045	16.6625	540
				vanRooyen	125	C6	119	9	105.03	Low	12.5045	16.6625	540
				vanRooyen	125	C7	116.2	15	105.03	Low	12.5045	16.6625	540
				vanRooyen	125	C8	140.2	10	105.03	Low	12.5045	16.6625	540
				vanRooyen	125	D1	119.1	11	105.03	Low	12.5045	16.6625	540
				vanRooyen	125	D2	53.2	11	105.03	Low	12.5045	16.6625	540
				vanRooyen	125	D3	84	11	105.03	Low	12.5045	16.6625	540
				vanRooyen	125	D4	97.9	10	105.03	Low	12.5045	16.6625	540
				vanRooyen	125	D5	98.8	11	105.03	Low	12.5045	16.6625	540
				vanRooyen	125	D6	111.5	13	105.03	Low	12.5045	16.6625	540
				vanRooyen	125	D7	98.2	12	105.03	Low	12.5045	16.6625	540
				vanRooyen	125	D8	167	10	105.03	Low	12.5045	16.6625	540
				vanRooyen	125	E1	74.4	8	105.03	Low	12.5045	16.6625	540
				vanRooyen	125	E2	98.2	15	105.03	Low	12.5045	16.6625	540
				vanRooyen	125	E3	61.6	14	105.03	Low	12.5045	16.6625	540
				vanRooyen	125	E4	65	13	105.03	Low	12.5045	16.6625	540
				vanRooyen	125	E5	75.6	9	105.03	Low	12.5045	16.6625	540
				vanRooyen	125	E6	121.5	10	105.03	Low	12.5045	16.6625	540
				vanRooyen	125	E7	137.4	12	105.03	Low	12.5045	16.6625	540
				vanRooyen	125	E8	195.3	11	105.03	Low	12.5045	16.6625	540
				vanRooyen	125	F1	63.6	6	105.03	Low	12.5045	16.6625	540
				vanRooyen	125	F2	66.3	7	105.03	Low	12.5045	16.6625	540
				vanRooyen	125	F3	121.4	8	105.03	Low	12.5045	16.6625	540
				vanRooyen	125	F4	128.3	11	105.03	Low	12.5045	16.6625	540
				vanRooyen	125	F5	106.8	10	105.03	Low	12.5045	16.6625	540
				vanRooyen	125	F6	125.8	12	105.03	Low	12.5045	16.6625	540
				vanRooyen	125	F7	86.8	11	105.03	Low	12.5045	16.6625	540
				vanRooyen	125	F8	146.9	9	105.03	Low	12.5045	16.6625	540
				vanRooyen	125	G1	66.9	11	105.03	Low	12.5045	16.6625	540
				vanRooyen	125	G2	79.5	9	105.03	Low	12.5045	16.6625	540
				vanRooyen	125	G3	94.1	10	105.03	Low	12.5045	16.6625	540
				vanRooyen	125	G4	102.2	12	105.03	Low	12.5045	16.6625	540
				vanRooyen	125	G5	78.5	12	105.03	Low	12.5045	16.6625	540
				vanRooyen	125	G6	140.2	9	105.03	Low	12.5045	16.6625	540
				vanRooyen	125	G7	148.6	7	105.03	Low	12.5045	16.6625	540
				vanRooyen	125	G8	157.5	12	105.03	Low	12.5045	16.6625	540
				vanRooyen	125	H1	99.2	8	105.03	Low	12.5045	16.6625	540
				vanRooyen	125	H2	132.1	11	105.03	Low	12.5045	16.6625	540
				vanRooyen	125	H3	81.4	7	105.03	Low	12.5045	16.6625	540
				vanRooyen	125	H4	98.5	8	105.03	Low	12.5045	16.6625	540
				vanRooyen	125	H5	87.7	13	105.03	Low	12.5045	16.6625	540
				vanRooyen	125	H6	66.5	8	105.03	Low	12.5045	16.6625	540
				vanRooyen	125	H7	81.8	10	105.03	Low	12.5045	16.6625	540
				vanRooyen	125	H8	113	6	105.03	Low	12.5045	16.6625	540
				Fraser	1	A1	102.16	8	106.33	Low	13.3507	3.5625	290
				Fraser	1	A2	124.16	9	106.33	Low	13.3507	3.5625	290
				Fraser	1	A3	111.9	8	106.33	Low	13.3507	3.5625	290
				Fraser	1	A4	112.04	7	106.33	Low	13.3507	3.5625	290
				Fraser	1	A5	155.68	7	106.33	Low	13.3507	3.5625	290
				Fraser	1	A6	180.07	8	106.33	Low	13.3507	3.5625	290
				Fraser	1	A7	107.89	10	106.33	Low	13.3507	3.5625	290
				Fraser	1	A8	100.38	11	106.33	Low	13.3507	3.5625	290
				Fraser	1	B1	86.43	9	106.33	Low	13.3507	3.5625	290
				Fraser	1	B2	87.19	8	106.33	Low	13.3507	3.5625	290
				Fraser	1	B3	109.94	7	106.33	Low	13.3507	3.5625	290
				Fraser	1	B4	79.6	11	106.33	Low	13.3507	3.5625	290
				Fraser	1	B5	152.07	10	106.33	Low	13.3507	3.5625	290
				Fraser	1	B6	114.38	7	106.33	Low	13.3507	3.5625	290
				Fraser	1	B7	121.91	10	106.33	Low	13.3507	3.5625	290
				Fraser	1	B8	83.49	12	106.33	Low	13.3507	3.5625	290
				Fraser	1	C1	77.46	8	106.33	Low	13.3507	3.5625	290
				Fraser	1	C2	116.5	10	106.33	Low	13.3507	3.5625	290
				Fraser	1	C3	104.65	10	106.33	Low	13.3507	3.5625	290
				Fraser	1	C4	128.03	10	106.33	Low	13.3507	3.5625	290
				Fraser	1	C5	116.47	9	106.33	Low	13.3507	3.5625	290
				Fraser	1	C6	111.99	6	106.33	Low	13.3507	3.5625	290
				Fraser	1	C7	110.01	11	106.33	Low	13.3507	3.5625	290
				Fraser	1	C8	111.41	11	106.33	Low	13.3507	3.5625	290
				Fraser	1	D1	115.68	7	106.33	Low	13.3507	3.5625	290
				Fraser	1	D2	99.03	9	106.33	Low	13.3507	3.5625	290
				Fraser	1	D3	102.21	9	106.33	Low	13.3507	3.5625	290
				Fraser	1	D4	144.19	9	106.33	Low	13.3507	3.5625	290
				Fraser	1	D5	90.8	8	106.33	Low	13.3507	3.5625	290
				Fraser	1	D6	161.79	7	106.33	Low	13.3507	3.5625	290
				Fraser	1	D7	78.11	9	106.33	Low	13.3507	3.5625	290
				Fraser	1	D8	54.52	11	106.33	Low	13.3507	3.5625	290
				Fraser	1	E1	107.84	11	106.33	Low	13.3507	3.5625	290
				Fraser	1	E2	98.81	9	106.33	Low	13.3507	3.5625	290
				Fraser	1	E3	127.68	10	106.33	Low	13.3507	3.5625	290
				Fraser	1	E4	136.02	10	106.33	Low	13.3507	3.5625	290
				Fraser	1	E5	108.5	10	106.33	Low	13.3507	3.5625	290
				Fraser	1	E6	124.07	11	106.33	Low	13.3507	3.5625	290
				Fraser	1	E7	70.33	11	106.33	Low	13.3507	3.5625	290
				Fraser	1	E8	72.31	11	106.33	Low	13.3507	3.5625	290
				Fraser	1	F1	95.03	10	106.33	Low	13.3507	3.5625	290
				Fraser	1	F2	117.08	9	106.33	Low	13.3507	3.5625	290
				Fraser	1	F3	111.24	8	106.33	Low	13.3507	3.5625	290
				Fraser	1	F4	119.02	12	106.33	Low	13.3507	3.5625	290
				Fraser	1	F5	102.86	9	106.33	Low	13.3507	3.5625	290
				Fraser	1	F6	90.76	11	106.33	Low	13.3507	3.5625	290
				Fraser	1	F7	93.99	13	106.33	Low	13.3507	3.5625	290
				Fraser	1	F8	78.02	12	106.33	Low	13.3507	3.5625	290
				Fraser	1	G1	88.42	10	106.33	Low	13.3507	3.5625	290
				Fraser	1	G2	120.01	10	106.33	Low	13.3507	3.5625	290
				Fraser	1	G3	159.59	9	106.33	Low	13.3507	3.5625	290
				Fraser	1	G4	138.84	10	106.33	Low	13.3507	3.5625	290
				Fraser	1	G5	105.35	8	106.33	Low	13.3507	3.5625	290
				Fraser	1	G6	131.7	11	106.33	Low	13.3507	3.5625	290
				Fraser	1	G7	58.73	13	106.33	Low	13.3507	3.5625	290
				Fraser	1	G8	46.28	9	106.33	Low	13.3507	3.5625	290
				Fraser	1	H1	95.45	10	106.33	Low	13.3507	3.5625	290
				Fraser	1	H2	182.71	8	106.33	Low	13.3507	3.5625	290
				Fraser	1	H3	100.6	13	106.33	Low	13.3507	3.5625	290
				Fraser	1	H4	115.02	12	106.33	Low	13.3507	3.5625	290
				Fraser	1	H5	85	12	106.33	Low	13.3507	3.5625	290
				Fraser	1	H6	58.5	13	106.33	Low	13.3507	3.5625	290
				Fraser	1	H7	61.32	12	106.33	Low	13.3507	3.5625	290
				Fraser	1	H8	51.82	12	106.33	Low	13.3507	3.5625	290
				Boldgiv	20	A1	95.26	16	106.72	Low	13.2524	2.2875	240
				Boldgiv	20	A2	92.34	16	106.72	Low	13.2524	2.2875	240
				Boldgiv	20	A3	143.47	16	106.72	Low	13.2524	2.2875	240
				Boldgiv	20	A4	119.61	18	106.72	Low	13.2524	2.2875	240
				Boldgiv	20	A5	84.11	19	106.72	Low	13.2524	2.2875	240
				Boldgiv	20	A6	88.62	19	106.72	Low	13.2524	2.2875	240
				Boldgiv	20	A7	130.76	19	106.72	Low	13.2524	2.2875	240
				Boldgiv	20	A8	97.13	17	106.72	Low	13.2524	2.2875	240
				Boldgiv	20	B1	84.19	17	106.72	Low	13.2524	2.2875	240
				Boldgiv	20	B2	92.6	15	106.72	Low	13.2524	2.2875	240
				Boldgiv	20	B3	144.84	13	106.72	Low	13.2524	2.2875	240
				Boldgiv	20	B4	156.11	17	106.72	Low	13.2524	2.2875	240
				Boldgiv	20	B5	110.98	15	106.72	Low	13.2524	2.2875	240
				Boldgiv	20	B6	108.61	19	106.72	Low	13.2524	2.2875	240
				Boldgiv	20	B7	122.61	17	106.72	Low	13.2524	2.2875	240
				Boldgiv	20	B8	87.27	16	106.72	Low	13.2524	2.2875	240
				Boldgiv	20	C1	98.95	15	106.72	Low	13.2524	2.2875	240
				Boldgiv	20	C2	119.5	18	106.72	Low	13.2524	2.2875	240
				Boldgiv	20	C3	102	16	106.72	Low	13.2524	2.2875	240
				Boldgiv	20	C4	151.02	17	106.72	Low	13.2524	2.2875	240
				Boldgiv	20	C5	97.03	14	106.72	Low	13.2524	2.2875	240
				Boldgiv	20	C6	183.15	14	106.72	Low	13.2524	2.2875	240
				Boldgiv	20	C7	90.93	18	106.72	Low	13.2524	2.2875	240
				Boldgiv	20	C8	85.24	18	106.72	Low	13.2524	2.2875	240
				Boldgiv	20	D1	140.34	17	106.72	Low	13.2524	2.2875	240
				Boldgiv	20	D2	93.71	18	106.72	Low	13.2524	2.2875	240
				Boldgiv	20	D3	104.85	19	106.72	Low	13.2524	2.2875	240
				Boldgiv	20	D4	126.82	18	106.72	Low	13.2524	2.2875	240
				Boldgiv	20	D5	121.36	15	106.72	Low	13.2524	2.2875	240
				Boldgiv	20	D6	123.93	16	106.72	Low	13.2524	2.2875	240
				Boldgiv	20	D7	103.2	19	106.72	Low	13.2524	2.2875	240
				Boldgiv	20	D8	69.21	20	106.72	Low	13.2524	2.2875	240
				Boldgiv	20	E1	120.88	16	106.72	Low	13.2524	2.2875	240
				Boldgiv	20	E2	105.82	18	106.72	Low	13.2524	2.2875	240
				Boldgiv	20	E3	102.3	21	106.72	Low	13.2524	2.2875	240
				Boldgiv	20	E4	91.88	18	106.72	Low	13.2524	2.2875	240
				Boldgiv	20	E5	125.1	17	106.72	Low	13.2524	2.2875	240
				Boldgiv	20	E6	94.67	17	106.72	Low	13.2524	2.2875	240
				Boldgiv	20	E7	56.38	22	106.72	Low	13.2524	2.2875	240
				Boldgiv	20	E8	80.67	19	106.72	Low	13.2524	2.2875	240
				Boldgiv	20	F1	128.67	18	106.72	Low	13.2524	2.2875	240
				Boldgiv	20	F2	95.07	15	106.72	Low	13.2524	2.2875	240
				Boldgiv	20	F3	80.07	17	106.72	Low	13.2524	2.2875	240
				Boldgiv	20	F4	145.57	18	106.72	Low	13.2524	2.2875	240
				Boldgiv	20	F5	151.59	16	106.72	Low	13.2524	2.2875	240
				Boldgiv	20	F6	122.76	19	106.72	Low	13.2524	2.2875	240
				Boldgiv	20	F7	83.5	18	106.72	Low	13.2524	2.2875	240
				Boldgiv	20	F8	77.84	20	106.72	Low	13.2524	2.2875	240
				Boldgiv	20	G1	94.41	15	106.72	Low	13.2524	2.2875	240
				Boldgiv	20	G2	98.35	15	106.72	Low	13.2524	2.2875	240
				Boldgiv	20	G3	77.79	16	106.72	Low	13.2524	2.2875	240
				Boldgiv	20	G4	101.68	18	106.72	Low	13.2524	2.2875	240
				Boldgiv	20	G5	142.5	19	106.72	Low	13.2524	2.2875	240
				Boldgiv	20	G6	122.67	23	106.72	Low	13.2524	2.2875	240
				Boldgiv	20	G7	96.75	19	106.72	Low	13.2524	2.2875	240
				Boldgiv	20	G8	93.55	21	106.72	Low	13.2524	2.2875	240
				Boldgiv	20	H1	74.04	20	106.72	Low	13.2524	2.2875	240
				Boldgiv	20	H2	79.63	16	106.72	Low	13.2524	2.2875	240
				Boldgiv	20	H3	117.18	17	106.72	Low	13.2524	2.2875	240
				Boldgiv	20	H4	132.42	16	106.72	Low	13.2524	2.2875	240
				Boldgiv	20	H5	94.34	17	106.72	Low	13.2524	2.2875	240
				Boldgiv	20	H6	99.69	16	106.72	Low	13.2524	2.2875	240
				Boldgiv	20	H7	93.87	18	106.72	Low	13.2524	2.2875	240
				Boldgiv	20	H8	78.94	16	106.72	Low	13.2524	2.2875	240
				Bork	31	A1	89.1	13	106.76	Low	13.3494	5.025	246
				Bork	31	A2	110.6	9	106.76	Low	13.3494	5.025	246
				Bork	31	A3	99.8	8	106.76	Low	13.3494	5.025	246
				Bork	31	A4	120.6	8	106.76	Low	13.3494	5.025	246
				Bork	31	A5	140.5	10	106.76	Low	13.3494	5.025	246
				Bork	31	A6	87.8	11	106.76	Low	13.3494	5.025	246
				Bork	31	A7	86	9	106.76	Low	13.3494	5.025	246
				Bork	31	A8	111.7	10	106.76	Low	13.3494	5.025	246
				Bork	31	B1	83	12	106.76	Low	13.3494	5.025	246
				Bork	31	B2	104.7	12	106.76	Low	13.3494	5.025	246
				Bork	31	B3	102	9	106.76	Low	13.3494	5.025	246
				Bork	31	B4	147.3	11	106.76	Low	13.3494	5.025	246
				Bork	31	B5	130	10	106.76	Low	13.3494	5.025	246
				Bork	31	B6	85	11	106.76	Low	13.3494	5.025	246
				Bork	31	B7	112.6	8	106.76	Low	13.3494	5.025	246
				Bork	31	B8	92.8	8	106.76	Low	13.3494	5.025	246
				Bork	31	C1	115.4	10	106.76	Low	13.3494	5.025	246
				Bork	31	C2	117.1	10	106.76	Low	13.3494	5.025	246
				Bork	31	C3	129.3	10	106.76	Low	13.3494	5.025	246
				Bork	31	C4	103.3	11	106.76	Low	13.3494	5.025	246
				Bork	31	C5	117.1	10	106.76	Low	13.3494	5.025	246
				Bork	31	C6	123.4	10	106.76	Low	13.3494	5.025	246
				Bork	31	C7	95.5	9	106.76	Low	13.3494	5.025	246
				Bork	31	C8	99	9	106.76	Low	13.3494	5.025	246
				Bork	31	D1	146.5	10	106.76	Low	13.3494	5.025	246
				Bork	31	D2	118.5	10	106.76	Low	13.3494	5.025	246
				Bork	31	D3	172.9	11	106.76	Low	13.3494	5.025	246
				Bork	31	D4	115.5	9	106.76	Low	13.3494	5.025	246
				Bork	31	D5	83.6	9	106.76	Low	13.3494	5.025	246
				Bork	31	D6	104.4	8	106.76	Low	13.3494	5.025	246
				Bork	31	D7	108.1	9	106.76	Low	13.3494	5.025	246
				Bork	31	D8	96.3	10	106.76	Low	13.3494	5.025	246
				Bork	31	E1	107.2	12	106.76	Low	13.3494	5.025	246
				Bork	31	E2	126.2	8	106.76	Low	13.3494	5.025	246
				Bork	31	E3	108.5	10	106.76	Low	13.3494	5.025	246
				Bork	31	E4	80.4	7	106.76	Low	13.3494	5.025	246
				Bork	31	E5	103.5	10	106.76	Low	13.3494	5.025	246
				Bork	31	E6	89.8	10	106.76	Low	13.3494	5.025	246
				Bork	31	E7	106.5	8	106.76	Low	13.3494	5.025	246
				Bork	31	E8	88.6	8	106.76	Low	13.3494	5.025	246
				Bork	31	F1	101.6	9	106.76	Low	13.3494	5.025	246
				Bork	31	F2	92.7	10	106.76	Low	13.3494	5.025	246
				Bork	31	F3	90.9	10	106.76	Low	13.3494	5.025	246
				Bork	31	F4	164.7	7	106.76	Low	13.3494	5.025	246
				Bork	31	F5	89.8	9	106.76	Low	13.3494	5.025	246
				Bork	31	F6	91.4	10	106.76	Low	13.3494	5.025	246
				Bork	31	F7	74.8	7	106.76	Low	13.3494	5.025	246
				Bork	31	F8	104.8	8	106.76	Low	13.3494	5.025	246
				Bork	31	G1	83.6	9	106.76	Low	13.3494	5.025	246
				Bork	31	G2	101.5	10	106.76	Low	13.3494	5.025	246
				Bork	31	G3	117.1	7	106.76	Low	13.3494	5.025	246
				Bork	31	G4	100.4	7	106.76	Low	13.3494	5.025	246
				Bork	31	G5	99.5	9	106.76	Low	13.3494	5.025	246
				Bork	31	G6	90.6	8	106.76	Low	13.3494	5.025	246
				Bork	31	G7	114.8	8	106.76	Low	13.3494	5.025	246
				Bork	31	G8	115	10	106.76	Low	13.3494	5.025	246
				Bork	31	H1	104.5	10	106.76	Low	13.3494	5.025	246
				Bork	31	H2	73.1	9	106.76	Low	13.3494	5.025	246
				Bork	31	H3	111.9	8	106.76	Low	13.3494	5.025	246
				Bork	31	H4	92.8	8	106.76	Low	13.3494	5.025	246
				Bork	31	H5	150.2	9	106.76	Low	13.3494	5.025	246
				Bork	31	H6	84.5	8	106.76	Low	13.3494	5.025	246
				Bork	31	H7	125.2	8	106.76	Low	13.3494	5.025	246
				Bork	31	H8	96.9	8	106.76	Low	13.3494	5.025	246
				Cahill	36	A1	86.5	15	108.49	Low	13.4662	3.275	335
				Cahill	36	A2	112.1	15	108.49	Low	13.4662	3.275	335
				Cahill	36	A3	111.4	13	108.49	Low	13.4662	3.275	335
				Cahill	36	A4	113.8	15	108.49	Low	13.4662	3.275	335
				Cahill	36	A5	116.9	17	108.49	Low	13.4662	3.275	335
				Cahill	36	A6	75.5	11	108.49	Low	13.4662	3.275	335
				Cahill	36	A7	74	11	108.49	Low	13.4662	3.275	335
				Cahill	36	A8	98.2	11	108.49	Low	13.4662	3.275	335
				Cahill	36	B1	88	12	108.49	Low	13.4662	3.275	335
				Cahill	36	B2	87.8	11	108.49	Low	13.4662	3.275	335
				Cahill	36	B3	89.9	11	108.49	Low	13.4662	3.275	335
				Cahill	36	B4	118.3	13	108.49	Low	13.4662	3.275	335
				Cahill	36	B5	103.6	14	108.49	Low	13.4662	3.275	335
				Cahill	36	B6	61.1	10	108.49	Low	13.4662	3.275	335
				Cahill	36	B7	93.3	12	108.49	Low	13.4662	3.275	335
				Cahill	36	B8	105.3	10	108.49	Low	13.4662	3.275	335
				Cahill	36	C1	109	13	108.49	Low	13.4662	3.275	335
				Cahill	36	C2	63.4	11	108.49	Low	13.4662	3.275	335
				Cahill	36	C3	129.2	12	108.49	Low	13.4662	3.275	335
				Cahill	36	C4	87	14	108.49	Low	13.4662	3.275	335
				Cahill	36	C5	125.7	13	108.49	Low	13.4662	3.275	335
				Cahill	36	C6	88.6	11	108.49	Low	13.4662	3.275	335
				Cahill	36	C7	81.2	11	108.49	Low	13.4662	3.275	335
				Cahill	36	C8	114.8	11	108.49	Low	13.4662	3.275	335
				Cahill	36	D1	97.4	13	108.49	Low	13.4662	3.275	335
				Cahill	36	D2	90.7	15	108.49	Low	13.4662	3.275	335
				Cahill	36	D3	88.1	13	108.49	Low	13.4662	3.275	335
				Cahill	36	D4	93.1	13	108.49	Low	13.4662	3.275	335
				Cahill	36	D5	143.9	15	108.49	Low	13.4662	3.275	335
				Cahill	36	D6	90.7	11	108.49	Low	13.4662	3.275	335
				Cahill	36	D7	78.3	11	108.49	Low	13.4662	3.275	335
				Cahill	36	D8	132.8	10	108.49	Low	13.4662	3.275	335
				Cahill	36	E1	134.9	12	108.49	Low	13.4662	3.275	335
				Cahill	36	E2	115	13	108.49	Low	13.4662	3.275	335
				Cahill	36	E3	92.2	12	108.49	Low	13.4662	3.275	335
				Cahill	36	E4	112.2	18	108.49	Low	13.4662	3.275	335
				Cahill	36	E5	101.4	13	108.49	Low	13.4662	3.275	335
				Cahill	36	E6	141.7	13	108.49	Low	13.4662	3.275	335
				Cahill	36	E7	95.4	12	108.49	Low	13.4662	3.275	335
				Cahill	36	E8	114.7	10	108.49	Low	13.4662	3.275	335
				Cahill	36	F1	158.2	12	108.49	Low	13.4662	3.275	335
				Cahill	36	F2	125.6	13	108.49	Low	13.4662	3.275	335
				Cahill	36	F3	88.4	9	108.49	Low	13.4662	3.275	335
				Cahill	36	F4	109.2	12	108.49	Low	13.4662	3.275	335
				Cahill	36	F5	109.3	9	108.49	Low	13.4662	3.275	335
				Cahill	36	F6	136.2	10	108.49	Low	13.4662	3.275	335
				Cahill	36	F7	122.2	13	108.49	Low	13.4662	3.275	335
				Cahill	36	F8	134.2	14	108.49	Low	13.4662	3.275	335
				Cahill	36	G1	107.9	14	108.49	Low	13.4662	3.275	335
				Cahill	36	G2	109.8	12	108.49	Low	13.4662	3.275	335
				Cahill	36	G3	79.6	9	108.49	Low	13.4662	3.275	335
				Cahill	36	G4	72.5	13	108.49	Low	13.4662	3.275	335
				Cahill	36	G5	126.8	12	108.49	Low	13.4662	3.275	335
				Cahill	36	G6	139.7	17	108.49	Low	13.4662	3.275	335
				Cahill	36	G7	108.4	15	108.49	Low	13.4662	3.275	335
				Cahill	36	G8	137.5	15	108.49	Low	13.4662	3.275	335
				Cahill	36	H1	134.2	11	108.49	Low	13.4662	3.275	335
				Cahill	36	H2	140	12	108.49	Low	13.4662	3.275	335
				Cahill	36	H3	160.5	12	108.49	Low	13.4662	3.275	335
				Cahill	36	H4	103.3	12	108.49	Low	13.4662	3.275	335
				Cahill	36	H5	110.7	14	108.49	Low	13.4662	3.275	335
				Cahill	36	H6	157.5	13	108.49	Low	13.4662	3.275	335
				Cahill	36	H7	113.4	19	108.49	Low	13.4662	3.275	335
				Cahill	36	H8	101.1	17	108.49	Low	13.4662	3.275	335
				Pither	102	A1	137	12	118.73	Low	13.3044	8.475	254
				Pither	102	A2	83.2	10	118.73	Low	13.3044	8.475	254
				Pither	102	A3	106.7	14	118.73	Low	13.3044	8.475	254
				Pither	102	A4	146.6	10	118.73	Low	13.3044	8.475	254
				Pither	102	A5	95	10	118.73	Low	13.3044	8.475	254
				Pither	102	A6	89.1	10	118.73	Low	13.3044	8.475	254
				Pither	102	A7	93.3	12	118.73	Low	13.3044	8.475	254
				Pither	102	A8	81.5	10	118.73	Low	13.3044	8.475	254
				Pither	102	B1	82.9	12	118.73	Low	13.3044	8.475	254
				Pither	102	B2	84.8	10	118.73	Low	13.3044	8.475	254
				Pither	102	B3	93.3	13	118.73	Low	13.3044	8.475	254
				Pither	102	B4	92.4	8	118.73	Low	13.3044	8.475	254
				Pither	102	B5	110.7	9	118.73	Low	13.3044	8.475	254
				Pither	102	B6	95.1	12	118.73	Low	13.3044	8.475	254
				Pither	102	B7	124.8	13	118.73	Low	13.3044	8.475	254
				Pither	102	B8	99.2	11	118.73	Low	13.3044	8.475	254
				Pither	102	C1	122.3	10	118.73	Low	13.3044	8.475	254
				Pither	102	C2	78.8	8	118.73	Low	13.3044	8.475	254
				Pither	102	C3	79.8	9	118.73	Low	13.3044	8.475	254
				Pither	102	C4	109.2	10	118.73	Low	13.3044	8.475	254
				Pither	102	C5	99.6	12	118.73	Low	13.3044	8.475	254
				Pither	102	C6	132.2	10	118.73	Low	13.3044	8.475	254
				Pither	102	C7	108.9	13	118.73	Low	13.3044	8.475	254
				Pither	102	C8	135.3	14	118.73	Low	13.3044	8.475	254
				Pither	102	D1	117.3	11	118.73	Low	13.3044	8.475	254
				Pither	102	D2	116.1	10	118.73	Low	13.3044	8.475	254
				Pither	102	D3	125.7	7	118.73	Low	13.3044	8.475	254
				Pither	102	D4	132.4	8	118.73	Low	13.3044	8.475	254
				Pither	102	D5	100.9	14	118.73	Low	13.3044	8.475	254
				Pither	102	D6	149.3	13	118.73	Low	13.3044	8.475	254
				Pither	102	D7	140.3	13	118.73	Low	13.3044	8.475	254
				Pither	102	D8	149.9	8	118.73	Low	13.3044	8.475	254
				Pither	102	E1	195.3	8	118.73	Low	13.3044	8.475	254
				Pither	102	E2	198.7	6	118.73	Low	13.3044	8.475	254
				Pither	102	E3	127.4	8	118.73	Low	13.3044	8.475	254
				Pither	102	E4	118	13	118.73	Low	13.3044	8.475	254
				Pither	102	E5	122.9	13	118.73	Low	13.3044	8.475	254
				Pither	102	E6	109.7	12	118.73	Low	13.3044	8.475	254
				Pither	102	E7	84	11	118.73	Low	13.3044	8.475	254
				Pither	102	E8	114.7	11	118.73	Low	13.3044	8.475	254
				Pither	102	F1	187.5	7	118.73	Low	13.3044	8.475	254
				Pither	102	F2	182.2	9	118.73	Low	13.3044	8.475	254
				Pither	102	F3	133	10	118.73	Low	13.3044	8.475	254
				Pither	102	F4	105	12	118.73	Low	13.3044	8.475	254
				Pither	102	F5	82.5	15	118.73	Low	13.3044	8.475	254
				Pither	102	F6	129	11	118.73	Low	13.3044	8.475	254
				Pither	102	F7	127.1	11	118.73	Low	13.3044	8.475	254
				Pither	102	F8	97.2	12	118.73	Low	13.3044	8.475	254
				Pither	102	G1	128.2	10	118.73	Low	13.3044	8.475	254
				Pither	102	G2	114.6	8	118.73	Low	13.3044	8.475	254
				Pither	102	G3	132.5	11	118.73	Low	13.3044	8.475	254
				Pither	102	G4	162.8	12	118.73	Low	13.3044	8.475	254
				Pither	102	G5	116.6	11	118.73	Low	13.3044	8.475	254
				Pither	102	G6	86.4	12	118.73	Low	13.3044	8.475	254
				Pither	102	G7	75.9	9	118.73	Low	13.3044	8.475	254
				Pither	102	G8	143.5	12	118.73	Low	13.3044	8.475	254
				Pither	102	H1	128.6	10	118.73	Low	13.3044	8.475	254
				Pither	102	H2	145.5	10	118.73	Low	13.3044	8.475	254
				Pither	102	H3	141.8	13	118.73	Low	13.3044	8.475	254
				Pither	102	H4	168.7	14	118.73	Low	13.3044	8.475	254
				Pither	102	H5	137.3	10	118.73	Low	13.3044	8.475	254
				Pither	102	H6	105.1	12	118.73	Low	13.3044	8.475	254
				Pither	102	H7	81	11	118.73	Low	13.3044	8.475	254
				Pither	102	H8	102.6	10	118.73	Low	13.3044	8.475	254
				Naseri	95	A1	150.32	7	120.15	Low	12.8348	9.175	242
				Naseri	95	A2	120.8	8	120.15	Low	12.8348	9.175	242
				Naseri	95	A3	112	8	120.15	Low	12.8348	9.175	242
				Naseri	95	A4	96.9	5	120.15	Low	12.8348	9.175	242
				Naseri	95	A5	118.25	7	120.15	Low	12.8348	9.175	242
				Naseri	95	A6	138.14	5	120.15	Low	12.8348	9.175	242
				Naseri	95	A7	101.17	6	120.15	Low	12.8348	9.175	242
				Naseri	95	A8	90.9	10	120.15	Low	12.8348	9.175	242
				Naseri	95	B1	140.5	6	120.15	Low	12.8348	9.175	242
				Naseri	95	B2	169.32	3	120.15	Low	12.8348	9.175	242
				Naseri	95	B3	85	5	120.15	Low	12.8348	9.175	242
				Naseri	95	B4	191.1	5	120.15	Low	12.8348	9.175	242
				Naseri	95	B5	153.4	6	120.15	Low	12.8348	9.175	242
				Naseri	95	C2	81.11	9	120.15	Low	12.8348	9.175	242
				Naseri	95	C3	78.69	6	120.15	Low	12.8348	9.175	242
				Naseri	95	C4	92.89	7	120.15	Low	12.8348	9.175	242
				Naseri	95	C5	89.23	5	120.15	Low	12.8348	9.175	242
				Naseri	95	C6	51.69	10	120.15	Low	12.8348	9.175	242
				Naseri	95	C7	89.61	7	120.15	Low	12.8348	9.175	242
				Naseri	95	C8	155.8	11	120.15	Low	12.8348	9.175	242
				Naseri	95	D1	128.22	9	120.15	Low	12.8348	9.175	242
				Naseri	95	D2	108.54	10	120.15	Low	12.8348	9.175	242
				Naseri	95	D3	152.05	4	120.15	Low	12.8348	9.175	242
				Naseri	95	D4	58.97	13	120.15	Low	12.8348	9.175	242
				Naseri	95	D5	149.45	8	120.15	Low	12.8348	9.175	242
				Naseri	95	D6	89.3	7	120.15	Low	12.8348	9.175	242
				Naseri	95	D7	125.13	6	120.15	Low	12.8348	9.175	242
				Naseri	95	D8	188.59	10	120.15	Low	12.8348	9.175	242
				Naseri	95	E1	236.58	8	120.15	Low	12.8348	9.175	242
				Naseri	95	E2	134.05	5	120.15	Low	12.8348	9.175	242
				Naseri	95	E3	97.78	6	120.15	Low	12.8348	9.175	242
				Naseri	95	E4	108.77	12	120.15	Low	12.8348	9.175	242
				Naseri	95	E5	43.1	6	120.15	Low	12.8348	9.175	242
				Naseri	95	E6	61.85	8	120.15	Low	12.8348	9.175	242
				Naseri	95	E7	61.32	9	120.15	Low	12.8348	9.175	242
				Naseri	95	E8	84.11	10	120.15	Low	12.8348	9.175	242
				Naseri	95	F1	261.3	8	120.15	Low	12.8348	9.175	242
				Naseri	95	F2	108.62	8	120.15	Low	12.8348	9.175	242
				Naseri	95	F3	117.37	6	120.15	Low	12.8348	9.175	242
				Naseri	95	F4	72.04	11	120.15	Low	12.8348	9.175	242
				Naseri	95	F5	91.96	9	120.15	Low	12.8348	9.175	242
				Naseri	95	F6	113.96	8	120.15	Low	12.8348	9.175	242
				Naseri	95	F7	135.18	7	120.15	Low	12.8348	9.175	242
				Naseri	95	F8	72.66	9	120.15	Low	12.8348	9.175	242
				Naseri	95	G1	311.12	9	120.15	Low	12.8348	9.175	242
				Naseri	95	G2	163.5	9	120.15	Low	12.8348	9.175	242
				Naseri	95	G3	130.48	6	120.15	Low	12.8348	9.175	242
				Naseri	95	G4	53.31	8	120.15	Low	12.8348	9.175	242
				Naseri	95	G5	238.19	10	120.15	Low	12.8348	9.175	242
				Naseri	95	G6	86.42	7	120.15	Low	12.8348	9.175	242
				Naseri	95	G7	164.61	10	120.15	Low	12.8348	9.175	242
				Naseri	95	G8	91.07	9	120.15	Low	12.8348	9.175	242
				Naseri	95	H1	64.69	7	120.15	Low	12.8348	9.175	242
				Naseri	95	H2	115.2	10	120.15	Low	12.8348	9.175	242
				Naseri	95	H3	86.11	9	120.15	Low	12.8348	9.175	242
				Naseri	95	H4	122.36	7	120.15	Low	12.8348	9.175	242
				Naseri	95	H5	95.79	6	120.15	Low	12.8348	9.175	242
				Naseri	95	H6	62.21	8	120.15	Low	12.8348	9.175	242
				Naseri	95	H7	116.72	9	120.15	Low	12.8348	9.175	242
				Naseri	95	H8	199.61	8	120.15	Low	12.8348	9.175	242
				Bork	30	A1	113.6	11	121.3	Low	13.3494	5.025	246
				Bork	30	A2	155.2	9	121.3	Low	13.3494	5.025	246
				Bork	30	A3	119.6	11	121.3	Low	13.3494	5.025	246
				Bork	30	A4	95.6	10	121.3	Low	13.3494	5.025	246
				Bork	30	A5	89.8	9	121.3	Low	13.3494	5.025	246
				Bork	30	A6	103.7	12	121.3	Low	13.3494	5.025	246
				Bork	30	A7	115.3	11	121.3	Low	13.3494	5.025	246
				Bork	30	A8	169.5	10	121.3	Low	13.3494	5.025	246
				Bork	30	B1	105	9	121.3	Low	13.3494	5.025	246
				Bork	30	B2	75.7	9	121.3	Low	13.3494	5.025	246
				Bork	30	B3	141.2	11	121.3	Low	13.3494	5.025	246
				Bork	30	B4	142.6	9	121.3	Low	13.3494	5.025	246
				Bork	30	B5	86.8	9	121.3	Low	13.3494	5.025	246
				Bork	30	B6	76.8	8	121.3	Low	13.3494	5.025	246
				Bork	30	B7	145.2	9	121.3	Low	13.3494	5.025	246
				Bork	30	B8	135.9	8	121.3	Low	13.3494	5.025	246
				Bork	30	C1	105.5	9	121.3	Low	13.3494	5.025	246
				Bork	30	C2	76.3	11	121.3	Low	13.3494	5.025	246
				Bork	30	C3	102.7	8	121.3	Low	13.3494	5.025	246
				Bork	30	C4	182.5	11	121.3	Low	13.3494	5.025	246
				Bork	30	C5	118.3	10	121.3	Low	13.3494	5.025	246
				Bork	30	C6	103.6	9	121.3	Low	13.3494	5.025	246
				Bork	30	C7	73.9	8	121.3	Low	13.3494	5.025	246
				Bork	30	C8	77	11	121.3	Low	13.3494	5.025	246
				Bork	30	D1	210.3	10	121.3	Low	13.3494	5.025	246
				Bork	30	D2	112.6	9	121.3	Low	13.3494	5.025	246
				Bork	30	D3	98.3	9	121.3	Low	13.3494	5.025	246
				Bork	30	D4	83.3	10	121.3	Low	13.3494	5.025	246
				Bork	30	D5	128.5	10	121.3	Low	13.3494	5.025	246
				Bork	30	D6	152.2	12	121.3	Low	13.3494	5.025	246
				Bork	30	D7	71.8	8	121.3	Low	13.3494	5.025	246
				Bork	30	D8	141.8	11	121.3	Low	13.3494	5.025	246
				Bork	30	E1	114.6	10	121.3	Low	13.3494	5.025	246
				Bork	30	E2	98.4	9	121.3	Low	13.3494	5.025	246
				Bork	30	E3	115.7	8	121.3	Low	13.3494	5.025	246
				Bork	30	E4	99.1	9	121.3	Low	13.3494	5.025	246
				Bork	30	E5	103.4	9	121.3	Low	13.3494	5.025	246
				Bork	30	E6	127.2	10	121.3	Low	13.3494	5.025	246
				Bork	30	E7	94.3	10	121.3	Low	13.3494	5.025	246
				Bork	30	E8	128.8	10	121.3	Low	13.3494	5.025	246
				Bork	30	F1	100.2	11	121.3	Low	13.3494	5.025	246
				Bork	30	F2	136.1	8	121.3	Low	13.3494	5.025	246
				Bork	30	F3	142.2	10	121.3	Low	13.3494	5.025	246
				Bork	30	F4	121.5	9	121.3	Low	13.3494	5.025	246
				Bork	30	F5	116.2	9	121.3	Low	13.3494	5.025	246
				Bork	30	F6	120.8	10	121.3	Low	13.3494	5.025	246
				Bork	30	F7	159.2	11	121.3	Low	13.3494	5.025	246
				Bork	30	F8	136.5	10	121.3	Low	13.3494	5.025	246
				Bork	30	G1	95.9	10	121.3	Low	13.3494	5.025	246
				Bork	30	G2	95.8	10	121.3	Low	13.3494	5.025	246
				Bork	30	G3	163.7	9	121.3	Low	13.3494	5.025	246
				Bork	30	G4	173.2	12	121.3	Low	13.3494	5.025	246
				Bork	30	G5	165.8	11	121.3	Low	13.3494	5.025	246
				Bork	30	G6	139.6	13	121.3	Low	13.3494	5.025	246
				Bork	30	G7	113.8	12	121.3	Low	13.3494	5.025	246
				Bork	30	G8	139.3	10	121.3	Low	13.3494	5.025	246
				Bork	30	H1	141.7	9	121.3	Low	13.3494	5.025	246
				Bork	30	H2	91.3	9	121.3	Low	13.3494	5.025	246
				Bork	30	H3	81.4	10	121.3	Low	13.3494	5.025	246
				Bork	30	H4	111.4	10	121.3	Low	13.3494	5.025	246
				Bork	30	H5	142.2	9	121.3	Low	13.3494	5.025	246
				Bork	30	H6	150.6	11	121.3	Low	13.3494	5.025	246
				Bork	30	H7	162.9	9	121.3	Low	13.3494	5.025	246
				Bork	30	H8	170	8	121.3	Low	13.3494	5.025	246
				Cahill	37	A1	102.1	11	121.51	Low	13.4662	3.275	335
				Cahill	37	A2	124	13	121.51	Low	13.4662	3.275	335
				Cahill	37	A3	319.6	13	121.51	Low	13.4662	3.275	335
				Cahill	37	A4	184.5	14	121.51	Low	13.4662	3.275	335
				Cahill	37	A5	102.4	11	121.51	Low	13.4662	3.275	335
				Cahill	37	A6	92.8	13	121.51	Low	13.4662	3.275	335
				Cahill	37	A7	117.5	15	121.51	Low	13.4662	3.275	335
				Cahill	37	A8	151.5	13	121.51	Low	13.4662	3.275	335
				Cahill	37	B1	79.7	9	121.51	Low	13.4662	3.275	335
				Cahill	37	B2	86.2	12	121.51	Low	13.4662	3.275	335
				Cahill	37	B3	118.8	15	121.51	Low	13.4662	3.275	335
				Cahill	37	B4	109.6	15	121.51	Low	13.4662	3.275	335
				Cahill	37	B5	76.4	16	121.51	Low	13.4662	3.275	335
				Cahill	37	B6	124.8	16	121.51	Low	13.4662	3.275	335
				Cahill	37	B7	123.7	13	121.51	Low	13.4662	3.275	335
				Cahill	37	B8	95.8	17	121.51	Low	13.4662	3.275	335
				Cahill	37	C1	69.6	12	121.51	Low	13.4662	3.275	335
				Cahill	37	C2	85.6	14	121.51	Low	13.4662	3.275	335
				Cahill	37	C3	104.3	16	121.51	Low	13.4662	3.275	335
				Cahill	37	C4	115.8	13	121.51	Low	13.4662	3.275	335
				Cahill	37	C5	143.2	12	121.51	Low	13.4662	3.275	335
				Cahill	37	C6	117.4	11	121.51	Low	13.4662	3.275	335
				Cahill	37	C7	107.5	14	121.51	Low	13.4662	3.275	335
				Cahill	37	C8	99.3	11	121.51	Low	13.4662	3.275	335
				Cahill	37	D1	95.4	15	121.51	Low	13.4662	3.275	335
				Cahill	37	D2	109.2	12	121.51	Low	13.4662	3.275	335
				Cahill	37	D3	146.1	13	121.51	Low	13.4662	3.275	335
				Cahill	37	D4	139.3	10	121.51	Low	13.4662	3.275	335
				Cahill	37	D5	118.1	13	121.51	Low	13.4662	3.275	335
				Cahill	37	D6	124.4	9	121.51	Low	13.4662	3.275	335
				Cahill	37	D7	119.6	12	121.51	Low	13.4662	3.275	335
				Cahill	37	D8	144.9	15	121.51	Low	13.4662	3.275	335
				Cahill	37	E1	102.3	10	121.51	Low	13.4662	3.275	335
				Cahill	37	E2	117.7	10	121.51	Low	13.4662	3.275	335
				Cahill	37	E3	98.6	10	121.51	Low	13.4662	3.275	335
				Cahill	37	E4	112.4	13	121.51	Low	13.4662	3.275	335
				Cahill	37	E5	91.9	15	121.51	Low	13.4662	3.275	335
				Cahill	37	E6	74.5	10	121.51	Low	13.4662	3.275	335
				Cahill	37	E7	119.1	11	121.51	Low	13.4662	3.275	335
				Cahill	37	E8	124	12	121.51	Low	13.4662	3.275	335
				Cahill	37	F1	116.9	14	121.51	Low	13.4662	3.275	335
				Cahill	37	F2	136.2	10	121.51	Low	13.4662	3.275	335
				Cahill	37	F3	129.2	11	121.51	Low	13.4662	3.275	335
				Cahill	37	F4	138.5	11	121.51	Low	13.4662	3.275	335
				Cahill	37	F5	140.9	9	121.51	Low	13.4662	3.275	335
				Cahill	37	F6	93.5	12	121.51	Low	13.4662	3.275	335
				Cahill	37	F7	98.8	14	121.51	Low	13.4662	3.275	335
				Cahill	37	F8	150	15	121.51	Low	13.4662	3.275	335
				Cahill	37	G1	119.4	13	121.51	Low	13.4662	3.275	335
				Cahill	37	G2	147.4	15	121.51	Low	13.4662	3.275	335
				Cahill	37	G3	128.2	14	121.51	Low	13.4662	3.275	335
				Cahill	37	G4	138.4	11	121.51	Low	13.4662	3.275	335
				Cahill	37	G5	88.1	10	121.51	Low	13.4662	3.275	335
				Cahill	37	G6	124	9	121.51	Low	13.4662	3.275	335
				Cahill	37	G7	119.9	12	121.51	Low	13.4662	3.275	335
				Cahill	37	G8	129.3	13	121.51	Low	13.4662	3.275	335
				Cahill	37	H1	85	14	121.51	Low	13.4662	3.275	335
				Cahill	37	H2	182	11	121.51	Low	13.4662	3.275	335
				Cahill	37	H3	127.3	10	121.51	Low	13.4662	3.275	335
				Cahill	37	H4	137.3	10	121.51	Low	13.4662	3.275	335
				Cahill	37	H5	135.9	11	121.51	Low	13.4662	3.275	335
				Cahill	37	H6	150.6	16	121.51	Low	13.4662	3.275	335
				Cahill	37	H7	138.7	15	121.51	Low	13.4662	3.275	335
				Cahill	37	H8	131.4	8	121.51	Low	13.4662	3.275	335
				Naseri	94	A1	69.7	9	122.17	Low	12.8348	9.175	242
				Naseri	94	A2	199.61	8	122.17	Low	12.8348	9.175	242
				Naseri	94	A3	218.13	8	122.17	Low	12.8348	9.175	242
				Naseri	94	A4	116.72	9	122.17	Low	12.8348	9.175	242
				Naseri	94	A5	129.98	9	122.17	Low	12.8348	9.175	242
				Naseri	94	A6	62.21	8	122.17	Low	12.8348	9.175	242
				Naseri	94	A7	107.17	11	122.17	Low	12.8348	9.175	242
				Naseri	94	A8	95.79	6	122.17	Low	12.8348	9.175	242
				Naseri	94	B1	57.09	8	122.17	Low	12.8348	9.175	242
				Naseri	94	B2	122.02	7	122.17	Low	12.8348	9.175	242
				Naseri	94	B3	131.28	7	122.17	Low	12.8348	9.175	242
				Naseri	94	B4	86.11	9	122.17	Low	12.8348	9.175	242
				Naseri	94	B5	138.44	9	122.17	Low	12.8348	9.175	242
				Naseri	94	B6	115.2	10	122.17	Low	12.8348	9.175	242
				Naseri	94	B7	104.28	10	122.17	Low	12.8348	9.175	242
				Naseri	94	B8	64.69	7	122.17	Low	12.8348	9.175	242
				Naseri	94	C1	155.63	10	122.17	Low	12.8348	9.175	242
				Naseri	94	C2	91.07	9	122.17	Low	12.8348	9.175	242
				Naseri	94	C3	195.81	12	122.17	Low	12.8348	9.175	242
				Naseri	94	C4	164.61	10	122.17	Low	12.8348	9.175	242
				Naseri	94	C5	125.68	11	122.17	Low	12.8348	9.175	242
				Naseri	94	C6	86.42	7	122.17	Low	12.8348	9.175	242
				Naseri	94	C7	127.73	9	122.17	Low	12.8348	9.175	242
				Naseri	94	C8	238.19	10	122.17	Low	12.8348	9.175	242
				Naseri	94	D1	87.02	8	122.17	Low	12.8348	9.175	242
				Naseri	94	D2	53.31	8	122.17	Low	12.8348	9.175	242
				Naseri	94	D3	103.54	8	122.17	Low	12.8348	9.175	242
				Naseri	94	D4	130.48	6	122.17	Low	12.8348	9.175	242
				Naseri	94	D5	184.09	8	122.17	Low	12.8348	9.175	242
				Naseri	94	D6	163.5	9	122.17	Low	12.8348	9.175	242
				Naseri	94	D7	110.03	9	122.17	Low	12.8348	9.175	242
				Naseri	94	D8	311.12	9	122.17	Low	12.8348	9.175	242
				Naseri	94	E1	218.78	11	122.17	Low	12.8348	9.175	242
				Naseri	94	E2	72.66	9	122.17	Low	12.8348	9.175	242
				Naseri	94	E3	174.85	7	122.17	Low	12.8348	9.175	242
				Naseri	94	E4	135.18	7	122.17	Low	12.8348	9.175	242
				Naseri	94	E5	81.7	7	122.17	Low	12.8348	9.175	242
				Naseri	94	E6	113.96	8	122.17	Low	12.8348	9.175	242
				Naseri	94	E7	96.14	9	122.17	Low	12.8348	9.175	242
				Naseri	94	E8	91.96	9	122.17	Low	12.8348	9.175	242
				Naseri	94	F1	133.87	8	122.17	Low	12.8348	9.175	242
				Naseri	94	F2	72.04	11	122.17	Low	12.8348	9.175	242
				Naseri	94	F3	94.33	8	122.17	Low	12.8348	9.175	242
				Naseri	94	F4	117.37	6	122.17	Low	12.8348	9.175	242
				Naseri	94	F5	126.97	9	122.17	Low	12.8348	9.175	242
				Naseri	94	F6	108.62	8	122.17	Low	12.8348	9.175	242
				Naseri	94	F7	164.37	10	122.17	Low	12.8348	9.175	242
				Naseri	94	F8	261.3	8	122.17	Low	12.8348	9.175	242
				Naseri	94	G1	99.83	10	122.17	Low	12.8348	9.175	242
				Naseri	94	G2	84.11	10	122.17	Low	12.8348	9.175	242
				Naseri	94	G3	78.55	10	122.17	Low	12.8348	9.175	242
				Naseri	94	G4	61.32	9	122.17	Low	12.8348	9.175	242
				Naseri	94	G5	49.71	6	122.17	Low	12.8348	9.175	242
				Naseri	94	G6	62.74	8	122.17	Low	12.8348	9.175	242
				Naseri	94	G7	151.85	9	122.17	Low	12.8348	9.175	242
				Naseri	94	G8	43.1	6	122.17	Low	12.8348	9.175	242
				Naseri	94	H1	135.14	11	122.17	Low	12.8348	9.175	242
				Naseri	94	H2	108.77	12	122.17	Low	12.8348	9.175	242
				Naseri	94	H3	93.96	8	122.17	Low	12.8348	9.175	242
				Naseri	94	H4	97.78	6	122.17	Low	12.8348	9.175	242
				Naseri	94	H5	65.83	7	122.17	Low	12.8348	9.175	242
				Naseri	94	H6	134.05	5	122.17	Low	12.8348	9.175	242
				Naseri	94	H7	104.99	8	122.17	Low	12.8348	9.175	242
				Naseri	94	H8	236.58	8	122.17	Low	12.8348	9.175	242
				Pither	101	A1	100.7	17	122.72	Low	13.3044	8.475	254
				Pither	101	A2	173.1	14	122.72	Low	13.3044	8.475	254
				Pither	101	A3	97.4	12	122.72	Low	13.3044	8.475	254
				Pither	101	A4	116.2	11	122.72	Low	13.3044	8.475	254
				Pither	101	A5	121.5	13	122.72	Low	13.3044	8.475	254
				Pither	101	A6	136.3	13	122.72	Low	13.3044	8.475	254
				Pither	101	A7	140.8	12	122.72	Low	13.3044	8.475	254
				Pither	101	A8	75.4	17	122.72	Low	13.3044	8.475	254
				Pither	101	B1	193.9	13	122.72	Low	13.3044	8.475	254
				Pither	101	B2	165.8	13	122.72	Low	13.3044	8.475	254
				Pither	101	B3	106.1	11	122.72	Low	13.3044	8.475	254
				Pither	101	B4	96.4	8	122.72	Low	13.3044	8.475	254
				Pither	101	B5	119.6	14	122.72	Low	13.3044	8.475	254
				Pither	101	B6	148.7	14	122.72	Low	13.3044	8.475	254
				Pither	101	B7	111.9	14	122.72	Low	13.3044	8.475	254
				Pither	101	B8	79.2	16	122.72	Low	13.3044	8.475	254
				Pither	101	C1	143.7	13	122.72	Low	13.3044	8.475	254
				Pither	101	C2	150.2	9	122.72	Low	13.3044	8.475	254
				Pither	101	C3	151.4	12	122.72	Low	13.3044	8.475	254
				Pither	101	C4	111.7	12	122.72	Low	13.3044	8.475	254
				Pither	101	C5	110.7	15	122.72	Low	13.3044	8.475	254
				Pither	101	C6	111.5	13	122.72	Low	13.3044	8.475	254
				Pither	101	C7	116.6	14	122.72	Low	13.3044	8.475	254
				Pither	101	C8	79.3	19	122.72	Low	13.3044	8.475	254
				Pither	101	D1	143	10	122.72	Low	13.3044	8.475	254
				Pither	101	D2	183.9	11	122.72	Low	13.3044	8.475	254
				Pither	101	D3	159.3	11	122.72	Low	13.3044	8.475	254
				Pither	101	D4	155.4	16	122.72	Low	13.3044	8.475	254
				Pither	101	D5	96.2	22	122.72	Low	13.3044	8.475	254
				Pither	101	D6	148.4	18	122.72	Low	13.3044	8.475	254
				Pither	101	D7	116.3	16	122.72	Low	13.3044	8.475	254
				Pither	101	D8	85.7	20	122.72	Low	13.3044	8.475	254
				Pither	101	E1	132	14	122.72	Low	13.3044	8.475	254
				Pither	101	E2	140.4	11	122.72	Low	13.3044	8.475	254
				Pither	101	E3	120.4	15	122.72	Low	13.3044	8.475	254
				Pither	101	E4	134.5	16	122.72	Low	13.3044	8.475	254
				Pither	101	E5	94.6	15	122.72	Low	13.3044	8.475	254
				Pither	101	E6	107.3	16	122.72	Low	13.3044	8.475	254
				Pither	101	E7	111.4	15	122.72	Low	13.3044	8.475	254
				Pither	101	E8	121	16	122.72	Low	13.3044	8.475	254
				Pither	101	F1	117.1	15	122.72	Low	13.3044	8.475	254
				Pither	101	F2	147	13	122.72	Low	13.3044	8.475	254
				Pither	101	F3	120.6	16	122.72	Low	13.3044	8.475	254
				Pither	101	F4	121	18	122.72	Low	13.3044	8.475	254
				Pither	101	F5	148.3	17	122.72	Low	13.3044	8.475	254
				Pither	101	F6	118.4	18	122.72	Low	13.3044	8.475	254
				Pither	101	F7	130.8	18	122.72	Low	13.3044	8.475	254
				Pither	101	F8	140.4	16	122.72	Low	13.3044	8.475	254
				Pither	101	G1	113.8	20	122.72	Low	13.3044	8.475	254
				Pither	101	G2	155	19	122.72	Low	13.3044	8.475	254
				Pither	101	G3	110.4	19	122.72	Low	13.3044	8.475	254
				Pither	101	G4	107.5	16	122.72	Low	13.3044	8.475	254
				Pither	101	G5	123.1	18	122.72	Low	13.3044	8.475	254
				Pither	101	G6	113.4	22	122.72	Low	13.3044	8.475	254
				Pither	101	G7	140.6	16	122.72	Low	13.3044	8.475	254
				Pither	101	G8	104.8	13	122.72	Low	13.3044	8.475	254
				Pither	101	H1	110.1	17	122.72	Low	13.3044	8.475	254
				Pither	101	H2	129.5	19	122.72	Low	13.3044	8.475	254
				Pither	101	H3	127.3	17	122.72	Low	13.3044	8.475	254
				Pither	101	H4	100.8	17	122.72	Low	13.3044	8.475	254
				Pither	101	H5	102.1	11	122.72	Low	13.3044	8.475	254
				Pither	101	H6	83.8	21	122.72	Low	13.3044	8.475	254
				Pither	101	H7	90.7	16	122.72	Low	13.3044	8.475	254
				Pither	101	H8	89.8	19	122.72	Low	13.3044	8.475	254
				Fraser	2	A1	93.35	6	126.62	Low	13.3507	3.5625	290
				Fraser	2	A2	131.48	5	126.62	Low	13.3507	3.5625	290
				Fraser	2	A3	71.81	5	126.62	Low	13.3507	3.5625	290
				Fraser	2	A4	116.27	7	126.62	Low	13.3507	3.5625	290
				Fraser	2	A5	192.43	6	126.62	Low	13.3507	3.5625	290
				Fraser	2	A6	171.38	5	126.62	Low	13.3507	3.5625	290
				Fraser	2	A7	132.43	5	126.62	Low	13.3507	3.5625	290
				Fraser	2	A8	166.07	6	126.62	Low	13.3507	3.5625	290
				Fraser	2	B1	112.62	6	126.62	Low	13.3507	3.5625	290
				Fraser	2	B2	152.18	5	126.62	Low	13.3507	3.5625	290
				Fraser	2	B3	96.97	6	126.62	Low	13.3507	3.5625	290
				Fraser	2	B4	146.12	5	126.62	Low	13.3507	3.5625	290
				Fraser	2	B5	174.47	5	126.62	Low	13.3507	3.5625	290
				Fraser	2	B6	149.17	6	126.62	Low	13.3507	3.5625	290
				Fraser	2	B7	96.97	6	126.62	Low	13.3507	3.5625	290
				Fraser	2	B8	147.63	7	126.62	Low	13.3507	3.5625	290
				Fraser	2	C1	84.7	7	126.62	Low	13.3507	3.5625	290
				Fraser	2	C2	307.88	6	126.62	Low	13.3507	3.5625	290
				Fraser	2	C3	140.23	8	126.62	Low	13.3507	3.5625	290
				Fraser	2	C4	106.61	7	126.62	Low	13.3507	3.5625	290
				Fraser	2	C5	97.95	6	126.62	Low	13.3507	3.5625	290
				Fraser	2	C6	164.26	7	126.62	Low	13.3507	3.5625	290
				Fraser	2	C7	107.92	6	126.62	Low	13.3507	3.5625	290
				Fraser	2	C8	104.6	9	126.62	Low	13.3507	3.5625	290
				Fraser	2	D1	86.59	6	126.62	Low	13.3507	3.5625	290
				Fraser	2	D2	88.95	7	126.62	Low	13.3507	3.5625	290
				Fraser	2	D3	92.34	7	126.62	Low	13.3507	3.5625	290
				Fraser	2	D4	96.49	6	126.62	Low	13.3507	3.5625	290
				Fraser	2	D5	133.46	8	126.62	Low	13.3507	3.5625	290
				Fraser	2	D6	166.46	8	126.62	Low	13.3507	3.5625	290
				Fraser	2	D7	120.83	6	126.62	Low	13.3507	3.5625	290
				Fraser	2	D8	164.86	9	126.62	Low	13.3507	3.5625	290
				Fraser	2	E1	102.25	8	126.62	Low	13.3507	3.5625	290
				Fraser	2	E2	141.62	10	126.62	Low	13.3507	3.5625	290
				Fraser	2	E3	113.88	10	126.62	Low	13.3507	3.5625	290
				Fraser	2	E4	121.39	9	126.62	Low	13.3507	3.5625	290
				Fraser	2	E5	109.38	7	126.62	Low	13.3507	3.5625	290
				Fraser	2	E6	129.65	10	126.62	Low	13.3507	3.5625	290
				Fraser	2	E7	65.33	7	126.62	Low	13.3507	3.5625	290
				Fraser	2	E8	183.94	8	126.62	Low	13.3507	3.5625	290
				Fraser	2	F1	110.65	10	126.62	Low	13.3507	3.5625	290
				Fraser	2	F2	81.05	11	126.62	Low	13.3507	3.5625	290
				Fraser	2	F3	111.45	8	126.62	Low	13.3507	3.5625	290
				Fraser	2	F4	96.48	9	126.62	Low	13.3507	3.5625	290
				Fraser	2	F5	121.74	7	126.62	Low	13.3507	3.5625	290
				Fraser	2	F6	109.7	7	126.62	Low	13.3507	3.5625	290
				Fraser	2	F7	209.11	9	126.62	Low	13.3507	3.5625	290
				Fraser	2	F8	202.84	8	126.62	Low	13.3507	3.5625	290
				Fraser	2	G1	96.9	8	126.62	Low	13.3507	3.5625	290
				Fraser	2	G2	95.77	6	126.62	Low	13.3507	3.5625	290
				Fraser	2	G3	103.56	9	126.62	Low	13.3507	3.5625	290
				Fraser	2	G4	90.15	8	126.62	Low	13.3507	3.5625	290
				Fraser	2	G5	139.5	10	126.62	Low	13.3507	3.5625	290
				Fraser	2	G6	129.77	9	126.62	Low	13.3507	3.5625	290
				Fraser	2	G7	132.71	10	126.62	Low	13.3507	3.5625	290
				Fraser	2	G8	157.19	5	126.62	Low	13.3507	3.5625	290
				Fraser	2	H1	151.98	8	126.62	Low	13.3507	3.5625	290
				Fraser	2	H2	127.56	9	126.62	Low	13.3507	3.5625	290
				Fraser	2	H3	94.73	7	126.62	Low	13.3507	3.5625	290
				Fraser	2	H4	101.1	8	126.62	Low	13.3507	3.5625	290
				Fraser	2	H5	105.19	6	126.62	Low	13.3507	3.5625	290
				Fraser	2	H6	100.51	9	126.62	Low	13.3507	3.5625	290
				Fraser	2	H7	103.56	9	126.62	Low	13.3507	3.5625	290
				Fraser	2	H8	147.37	5	126.62	Low	13.3507	3.5625	290
				Foster	54	A1	108.24	19	131.33	Low	12.9014	13.7875	677
				Foster	54	A2	66.6	18	131.33	Low	12.9014	13.7875	677
				Foster	54	A3	163.68	23	131.33	Low	12.9014	13.7875	677
				Foster	54	A4	129.6	14	131.33	Low	12.9014	13.7875	677
				Foster	54	A5	206.76	17	131.33	Low	12.9014	13.7875	677
				Foster	54	A6	108.96	16	131.33	Low	12.9014	13.7875	677
				Foster	54	A7	232.2	18	131.33	Low	12.9014	13.7875	677
				Foster	54	A8	137.4	15	131.33	Low	12.9014	13.7875	677
				Foster	54	B1	81.24	21	131.33	Low	12.9014	13.7875	677
				Foster	54	B2	179.4	19	131.33	Low	12.9014	13.7875	677
				Foster	54	B3	304.44	17	131.33	Low	12.9014	13.7875	677
				Foster	54	B4	145.32	16	131.33	Low	12.9014	13.7875	677
				Foster	54	B5	91.68	16	131.33	Low	12.9014	13.7875	677
				Foster	54	B6	131.4	15	131.33	Low	12.9014	13.7875	677
				Foster	54	B7	91.44	12	131.33	Low	12.9014	13.7875	677
				Foster	54	B8	140.4	13	131.33	Low	12.9014	13.7875	677
				Foster	54	C1	69.6	20	131.33	Low	12.9014	13.7875	677
				Foster	54	C2	97.32	17	131.33	Low	12.9014	13.7875	677
				Foster	54	C3	200.76	16	131.33	Low	12.9014	13.7875	677
				Foster	54	C4	140.28	21	131.33	Low	12.9014	13.7875	677
				Foster	54	C5	117.84	14	131.33	Low	12.9014	13.7875	677
				Foster	54	C6	53.16	19	131.33	Low	12.9014	13.7875	677
				Foster	54	C7	98.88	18	131.33	Low	12.9014	13.7875	677
				Foster	54	C8	128.16	17	131.33	Low	12.9014	13.7875	677
				Foster	54	D1	133.56	21	131.33	Low	12.9014	13.7875	677
				Foster	54	D2	106.32	20	131.33	Low	12.9014	13.7875	677
				Foster	54	D3	193.8	20	131.33	Low	12.9014	13.7875	677
				Foster	54	D4	128.4	23	131.33	Low	12.9014	13.7875	677
				Foster	54	D5	104.76	16	131.33	Low	12.9014	13.7875	677
				Foster	54	D6	99.12	19	131.33	Low	12.9014	13.7875	677
				Foster	54	D7	93	15	131.33	Low	12.9014	13.7875	677
				Foster	54	D8	92.4	14	131.33	Low	12.9014	13.7875	677
				Foster	54	E1	178.2	17	131.33	Low	12.9014	13.7875	677
				Foster	54	E2	123.96	20	131.33	Low	12.9014	13.7875	677
				Foster	54	E3	183.96	21	131.33	Low	12.9014	13.7875	677
				Foster	54	E4	78.12	19	131.33	Low	12.9014	13.7875	677
				Foster	54	E5	157.44	15	131.33	Low	12.9014	13.7875	677
				Foster	54	E6	127.08	17	131.33	Low	12.9014	13.7875	677
				Foster	54	E7	101.28	13	131.33	Low	12.9014	13.7875	677
				Foster	54	E8	85.08	17	131.33	Low	12.9014	13.7875	677
				Foster	54	F1	200.52	17	131.33	Low	12.9014	13.7875	677
				Foster	54	F2	61.92	18	131.33	Low	12.9014	13.7875	677
				Foster	54	F3	145.8	19	131.33	Low	12.9014	13.7875	677
				Foster	54	F4	160.56	21	131.33	Low	12.9014	13.7875	677
				Foster	54	F5	121.8	15	131.33	Low	12.9014	13.7875	677
				Foster	54	F6	84.6	21	131.33	Low	12.9014	13.7875	677
				Foster	54	F7	192.6	14	131.33	Low	12.9014	13.7875	677
				Foster	54	F8	116.76	17	131.33	Low	12.9014	13.7875	677
				Foster	54	G1	227.28	18	131.33	Low	12.9014	13.7875	677
				Foster	54	G2	159.12	23	131.33	Low	12.9014	13.7875	677
				Foster	54	G3	148.2	17	131.33	Low	12.9014	13.7875	677
				Foster	54	G4	116.88	22	131.33	Low	12.9014	13.7875	677
				Foster	54	G5	147.12	20	131.33	Low	12.9014	13.7875	677
				Foster	54	G6	138.6	23	131.33	Low	12.9014	13.7875	677
				Foster	54	G7	165.12	20	131.33	Low	12.9014	13.7875	677
				Foster	54	G8	88.8	13	131.33	Low	12.9014	13.7875	677
				Foster	54	H1	129	18	131.33	Low	12.9014	13.7875	677
				Foster	54	H2	126.12	22	131.33	Low	12.9014	13.7875	677
				Foster	54	H3	76.92	18	131.33	Low	12.9014	13.7875	677
				Foster	54	H4	98.76	23	131.33	Low	12.9014	13.7875	677
				Foster	54	H5	121.2	23	131.33	Low	12.9014	13.7875	677
				Foster	54	H6	99.6	17	131.33	Low	12.9014	13.7875	677
				Foster	54	H7	153.72	15	131.33	Low	12.9014	13.7875	677
				Foster	54	H8	113.16	17	131.33	Low	12.9014	13.7875	677
				Naseri	93	A1	188.59	10	132.59	Low	12.8348	9.175	242
				Naseri	93	A2	84.35	9	132.59	Low	12.8348	9.175	242
				Naseri	93	A3	125.13	6	132.59	Low	12.8348	9.175	242
				Naseri	93	A4	92.92	9	132.59	Low	12.8348	9.175	242
				Naseri	93	A5	90.31	8	132.59	Low	12.8348	9.175	242
				Naseri	93	A6	136.37	8	132.59	Low	12.8348	9.175	242
				Naseri	93	A7	149.45	8	132.59	Low	12.8348	9.175	242
				Naseri	93	A8	175.7	8	132.59	Low	12.8348	9.175	242
				Naseri	93	B1	58.97	13	132.59	Low	12.8348	9.175	242
				Naseri	93	B2	75.52	7	132.59	Low	12.8348	9.175	242
				Naseri	93	B3	152.05	4	132.59	Low	12.8348	9.175	242
				Naseri	93	B4	152.05	4	132.59	Low	12.8348	9.175	242
				Naseri	93	B5	108.54	10	132.59	Low	12.8348	9.175	242
				Naseri	93	B6	164.13	12	132.59	Low	12.8348	9.175	242
				Naseri	93	B7	127.63	9	132.59	Low	12.8348	9.175	242
				Naseri	93	B8	143.88	9	132.59	Low	12.8348	9.175	242
				Naseri	93	C1	155.8	12	132.59	Low	12.8348	9.175	242
				Naseri	93	C2	79.4	4	132.59	Low	12.8348	9.175	242
				Naseri	93	C3	89.61	7	132.59	Low	12.8348	9.175	242
				Naseri	93	C4	59.36	5	132.59	Low	12.8348	9.175	242
				Naseri	93	C5	51.69	10	132.59	Low	12.8348	9.175	242
				Naseri	93	C6	149.87	12	132.59	Low	12.8348	9.175	242
				Naseri	93	C7	89.23	5	132.59	Low	12.8348	9.175	242
				Naseri	93	C8	156.39	7	132.59	Low	12.8348	9.175	242
				Naseri	93	D1	92.89	7	132.59	Low	12.8348	9.175	242
				Naseri	93	D2	105.55	6	132.59	Low	12.8348	9.175	242
				Naseri	93	D3	78.69	5	132.59	Low	12.8348	9.175	242
				Naseri	93	D4	107.05	7	132.59	Low	12.8348	9.175	242
				Naseri	93	D5	80.56	9	132.59	Low	12.8348	9.175	242
				Naseri	93	D6	145.09	7	132.59	Low	12.8348	9.175	242
				Naseri	93	D7	137.85	7	132.59	Low	12.8348	9.175	242
				Naseri	93	D8	100.45	5	132.59	Low	12.8348	9.175	242
				Naseri	93	E1	89.07	5	132.59	Low	12.8348	9.175	242
				Naseri	93	E2	242.34	7	132.59	Low	12.8348	9.175	242
				Naseri	93	E3	133.85	7	132.59	Low	12.8348	9.175	242
				Naseri	93	E4	97.93	7	132.59	Low	12.8348	9.175	242
				Naseri	93	E5	130.87	7	132.59	Low	12.8348	9.175	242
				Naseri	93	E6	194.13	5	132.59	Low	12.8348	9.175	242
				Naseri	93	E7	153.2	6	132.59	Low	12.8348	9.175	242
				Naseri	93	E8	210.9	8	132.59	Low	12.8348	9.175	242
				Naseri	93	F1	190.47	5	132.59	Low	12.8348	9.175	242
				Naseri	93	F2	219.38	5	132.59	Low	12.8348	9.175	242
				Naseri	93	F3	84.83	5	132.59	Low	12.8348	9.175	242
				Naseri	93	F4	164.34	5	132.59	Low	12.8348	9.175	242
				Naseri	93	F5	169.27	3	132.59	Low	12.8348	9.175	242
				Naseri	93	F6	192.85	6	132.59	Low	12.8348	9.175	242
				Naseri	93	F7	91.28	6	132.59	Low	12.8348	9.175	242
				Naseri	93	F8	121.33	6	132.59	Low	12.8348	9.175	242
				Naseri	93	G1	140.8	9	132.59	Low	12.8348	9.175	242
				Naseri	93	G2	62.55	4	132.59	Low	12.8348	9.175	242
				Naseri	93	G3	101.17	5	132.59	Low	12.8348	9.175	242
				Naseri	93	G4	163.94	5	132.59	Low	12.8348	9.175	242
				Naseri	93	G5	138.14	5	132.59	Low	12.8348	9.175	242
				Naseri	93	G6	104.67	6	132.59	Low	12.8348	9.175	242
				Naseri	93	G7	118.97	7	132.59	Low	12.8348	9.175	242
				Naseri	93	G8	310.27	10	132.59	Low	12.8348	9.175	242
				Naseri	93	H1	97.39	5	132.59	Low	12.8348	9.175	242
				Naseri	93	H2	101.7	4	132.59	Low	12.8348	9.175	242
				Naseri	93	H3	111	7	132.59	Low	12.8348	9.175	242
				Naseri	93	H4	187.77	5	132.59	Low	12.8348	9.175	242
				Naseri	93	H5	148.36	7	132.59	Low	12.8348	9.175	242
				Naseri	93	H6	200.63	6	132.59	Low	12.8348	9.175	242
				Naseri	93	H7	121.83	7	132.59	Low	12.8348	9.175	242
				Naseri	93	H8	185.7	9	132.59	Low	12.8348	9.175	242
				Fraser	8	A1	157.674	7	148.77	Low	13.3507	3.5625	290
				Fraser	8	A2	234.634	8	148.77	Low	13.3507	3.5625	290
				Fraser	8	A3	119.684	10	148.77	Low	13.3507	3.5625	290
				Fraser	8	A4	167.384	11	148.77	Low	13.3507	3.5625	290
				Fraser	8	A5	80.264	10	148.77	Low	13.3507	3.5625	290
				Fraser	8	A6	100.904	9	148.77	Low	13.3507	3.5625	290
				Fraser	8	A7	165.784	9	148.77	Low	13.3507	3.5625	290
				Fraser	8	A8	181.734	12	148.77	Low	13.3507	3.5625	290
				Fraser	8	B1	126.704	9	148.77	Low	13.3507	3.5625	290
				Fraser	8	B2	93.014	9	148.77	Low	13.3507	3.5625	290
				Fraser	8	B3	176.174	12	148.77	Low	13.3507	3.5625	290
				Fraser	8	B4	84.884	9	148.77	Low	13.3507	3.5625	290
				Fraser	8	B5	167.474	11	148.77	Low	13.3507	3.5625	290
				Fraser	8	B6	95.644	12	148.77	Low	13.3507	3.5625	290
				Fraser	8	B7	196.564	9	148.77	Low	13.3507	3.5625	290
				Fraser	8	B8	120.464	10	148.77	Low	13.3507	3.5625	290
				Fraser	8	C1	131.374	9	148.77	Low	13.3507	3.5625	290
				Fraser	8	C2	139.474	12	148.77	Low	13.3507	3.5625	290
				Fraser	8	C3	95.654	10	148.77	Low	13.3507	3.5625	290
				Fraser	8	C4	128.964	11	148.77	Low	13.3507	3.5625	290
				Fraser	8	C5	175.344	12	148.77	Low	13.3507	3.5625	290
				Fraser	8	C6	213.494	12	148.77	Low	13.3507	3.5625	290
				Fraser	8	C7	108.454	12	148.77	Low	13.3507	3.5625	290
				Fraser	8	C8	172.704	11	148.77	Low	13.3507	3.5625	290
				Fraser	8	D1	132.834	9	148.77	Low	13.3507	3.5625	290
				Fraser	8	D2	120.234	10	148.77	Low	13.3507	3.5625	290
				Fraser	8	D3	89.304	8	148.77	Low	13.3507	3.5625	290
				Fraser	8	D4	98.334	6	148.77	Low	13.3507	3.5625	290
				Fraser	8	D5	111.794	10	148.77	Low	13.3507	3.5625	290
				Fraser	8	D6	235.844	10	148.77	Low	13.3507	3.5625	290
				Fraser	8	D7	205.554	9	148.77	Low	13.3507	3.5625	290
				Fraser	8	D8	187.044	8	148.77	Low	13.3507	3.5625	290
				Fraser	8	E1	134.254	11	148.77	Low	13.3507	3.5625	290
				Fraser	8	E2	103.374	10	148.77	Low	13.3507	3.5625	290
				Fraser	8	E3	127.224	10	148.77	Low	13.3507	3.5625	290
				Fraser	8	E4	144.574	10	148.77	Low	13.3507	3.5625	290
				Fraser	8	E5	110.634	12	148.77	Low	13.3507	3.5625	290
				Fraser	8	E6	281.114	10	148.77	Low	13.3507	3.5625	290
				Fraser	8	E7	209.414	11	148.77	Low	13.3507	3.5625	290
				Fraser	8	E8	195.394	9	148.77	Low	13.3507	3.5625	290
				Fraser	8	F1	142.804	12	148.77	Low	13.3507	3.5625	290
				Fraser	8	F2	159.834	11	148.77	Low	13.3507	3.5625	290
				Fraser	8	F3	144.124	12	148.77	Low	13.3507	3.5625	290
				Fraser	8	F4	170.774	11	148.77	Low	13.3507	3.5625	290
				Fraser	8	F5	151.784	10	148.77	Low	13.3507	3.5625	290
				Fraser	8	F6	167.434	12	148.77	Low	13.3507	3.5625	290
				Fraser	8	F7	154.244	8	148.77	Low	13.3507	3.5625	290
				Fraser	8	F8	135.154	9	148.77	Low	13.3507	3.5625	290
				Fraser	8	G1	155.806	12	148.77	Low	13.3507	3.5625	290
				Fraser	8	G2	146.396	12	148.77	Low	13.3507	3.5625	290
				Fraser	8	G3	80.694	6	148.77	Low	13.3507	3.5625	290
				Fraser	8	G4	104.724	11	148.77	Low	13.3507	3.5625	290
				Fraser	8	G5	159.284	11	148.77	Low	13.3507	3.5625	290
				Fraser	8	G6	228.364	9	148.77	Low	13.3507	3.5625	290
				Fraser	8	G7	144.654	11	148.77	Low	13.3507	3.5625	290
				Fraser	8	G8	136.584	9	148.77	Low	13.3507	3.5625	290
				Fraser	8	H1	111.332	12	148.77	Low	13.3507	3.5625	290
				Fraser	8	H2	148.916	11	148.77	Low	13.3507	3.5625	290
				Fraser	8	H3	127.304	12	148.77	Low	13.3507	3.5625	290
				Fraser	8	H4	118.444	8	148.77	Low	13.3507	3.5625	290
				Fraser	8	H5	125.354	11	148.77	Low	13.3507	3.5625	290
				Fraser	8	H6	210.794	12	148.77	Low	13.3507	3.5625	290
				Fraser	8	H7	184.384	10	148.77	Low	13.3507	3.5625	290
				Fraser	8	H8	190.804	9	148.77	Low	13.3507	3.5625	290
				Jouri	56	A1	146.433	17	149.28	Low	12.834	15.55	482
				Jouri	56	A2	212.426	13	149.28	Low	12.834	15.55	482
				Jouri	56	A3	392.362	17	149.28	Low	12.834	15.55	482
				Jouri	56	A4	157.432	13	149.28	Low	12.834	15.55	482
				Jouri	56	A5	99.936	11	149.28	Low	12.834	15.55	482
				Jouri	56	A6	143.337	10	149.28	Low	12.834	15.55	482
				Jouri	56	A7	163.804	11	149.28	Low	12.834	15.55	482
				Jouri	56	A8	82.95	10	149.28	Low	12.834	15.55	482
				Jouri	56	B1	144.811	15	149.28	Low	12.834	15.55	482
				Jouri	56	B2	371.169	12	149.28	Low	12.834	15.55	482
				Jouri	56	B3	137.785	12	149.28	Low	12.834	15.55	482
				Jouri	56	B4	184.996	13	149.28	Low	12.834	15.55	482
				Jouri	56	B5	98.98	12	149.28	Low	12.834	15.55	482
				Jouri	56	B6	121.774	9	149.28	Low	12.834	15.55	482
				Jouri	56	B7	92.051	8	149.28	Low	12.834	15.55	482
				Jouri	56	B8	54.281	8	149.28	Low	12.834	15.55	482
				Jouri	56	C1	209.011	14	149.28	Low	12.834	15.55	482
				Jouri	56	C2	242.402	17	149.28	Low	12.834	15.55	482
				Jouri	56	C3	170.048	12	149.28	Low	12.834	15.55	482
				Jouri	56	C4	90.721	11	149.28	Low	12.834	15.55	482
				Jouri	56	C5	55.462	11	149.28	Low	12.834	15.55	482
				Jouri	56	C6	116.404	9	149.28	Low	12.834	15.55	482
				Jouri	56	C7	55.6	8	149.28	Low	12.834	15.55	482
				Jouri	56	C8	66.221	10	149.28	Low	12.834	15.55	482
				Jouri	56	D1	288.391	15	149.28	Low	12.834	15.55	482
				Jouri	56	D2	219.063	14	149.28	Low	12.834	15.55	482
				Jouri	56	D3	199.77	15	149.28	Low	12.834	15.55	482
				Jouri	56	D4	120.819	9	149.28	Low	12.834	15.55	482
				Jouri	56	D5	139.76	14	149.28	Low	12.834	15.55	482
				Jouri	56	D6	118.375	9	149.28	Low	12.834	15.55	482
				Jouri	56	D7	70.911	8	149.28	Low	12.834	15.55	482
				Jouri	56	D8	54.129	7	149.28	Low	12.834	15.55	482
				Jouri	56	E1	203.607	14	149.28	Low	12.834	15.55	482
				Jouri	56	E2	136.259	14	149.28	Low	12.834	15.55	482
				Jouri	56	E3	167.956	16	149.28	Low	12.834	15.55	482
				Jouri	56	E4	176.533	8	149.28	Low	12.834	15.55	482
				Jouri	56	E5	130.495	13	149.28	Low	12.834	15.55	482
				Jouri	56	E6	90.57	7	149.28	Low	12.834	15.55	482
				Jouri	56	E7	64.972	9	149.28	Low	12.834	15.55	482
				Jouri	56	E8	49.427	10	149.28	Low	12.834	15.55	482
				Jouri	56	F1	172.931	12	149.28	Low	12.834	15.55	482
				Jouri	56	F2	138.18	12	149.28	Low	12.834	15.55	482
				Jouri	56	F3	131.488	17	149.28	Low	12.834	15.55	482
				Jouri	56	F4	248.632	10	149.28	Low	12.834	15.55	482
				Jouri	56	F5	155.311	9	149.28	Low	12.834	15.55	482
				Jouri	56	F6	116.922	7	149.28	Low	12.834	15.55	482
				Jouri	56	F7	67.095	10	149.28	Low	12.834	15.55	482
				Jouri	56	F8	30.157	5	149.28	Low	12.834	15.55	482
				Jouri	56	G1	404.446	15	149.28	Low	12.834	15.55	482
				Jouri	56	G2	114.271	12	149.28	Low	12.834	15.55	482
				Jouri	56	G3	351.172	13	149.28	Low	12.834	15.55	482
				Jouri	56	G4	79.214	10	149.28	Low	12.834	15.55	482
				Jouri	56	G5	286.646	9	149.28	Low	12.834	15.55	482
				Jouri	56	G6	119.786	9	149.28	Low	12.834	15.55	482
				Jouri	56	G7	113.709	9	149.28	Low	12.834	15.55	482
				Jouri	56	G8	76.76	6	149.28	Low	12.834	15.55	482
				Jouri	56	H1	179.296	14	149.28	Low	12.834	15.55	482
				Jouri	56	H2	246.223	12	149.28	Low	12.834	15.55	482
				Jouri	56	H3	183.742	10	149.28	Low	12.834	15.55	482
				Jouri	56	H4	86.21	12	149.28	Low	12.834	15.55	482
				Jouri	56	H5	129.928	8	149.28	Low	12.834	15.55	482
				Jouri	56	H6	156.427	10	149.28	Low	12.834	15.55	482
				Jouri	56	H7	55.744	7	149.28	Low	12.834	15.55	482
				Jouri	56	H8	68.244	7	149.28	Low	12.834	15.55	482
				vanRooyen	126	A1	148.5	15	150.3	Low	12.5045	16.6625	540
				vanRooyen	126	A2	118.8	12	150.3	Low	12.5045	16.6625	540
				vanRooyen	126	A3	155.9	18	150.3	Low	12.5045	16.6625	540
				vanRooyen	126	A4	178.2	12	150.3	Low	12.5045	16.6625	540
				vanRooyen	126	A5	206	12	150.3	Low	12.5045	16.6625	540
				vanRooyen	126	A6	142.8	12	150.3	Low	12.5045	16.6625	540
				vanRooyen	126	A7	183.1	13	150.3	Low	12.5045	16.6625	540
				vanRooyen	126	A8	139.6	10	150.3	Low	12.5045	16.6625	540
				vanRooyen	126	B1	127	9	150.3	Low	12.5045	16.6625	540
				vanRooyen	126	B2	151.8	13	150.3	Low	12.5045	16.6625	540
				vanRooyen	126	B3	191.2	12	150.3	Low	12.5045	16.6625	540
				vanRooyen	126	B4	192.8	8	150.3	Low	12.5045	16.6625	540
				vanRooyen	126	B5	168.5	12	150.3	Low	12.5045	16.6625	540
				vanRooyen	126	B6	183.7	8	150.3	Low	12.5045	16.6625	540
				vanRooyen	126	B7	110.7	10	150.3	Low	12.5045	16.6625	540
				vanRooyen	126	B8	108.5	11	150.3	Low	12.5045	16.6625	540
				vanRooyen	126	C1	148.7	11	150.3	Low	12.5045	16.6625	540
				vanRooyen	126	C2	204.5	9	150.3	Low	12.5045	16.6625	540
				vanRooyen	126	C3	123.6	11	150.3	Low	12.5045	16.6625	540
				vanRooyen	126	C4	153.3	10	150.3	Low	12.5045	16.6625	540
				vanRooyen	126	C5	130.3	8	150.3	Low	12.5045	16.6625	540
				vanRooyen	126	C6	187.5	7	150.3	Low	12.5045	16.6625	540
				vanRooyen	126	C7	160.3	11	150.3	Low	12.5045	16.6625	540
				vanRooyen	126	C8	185.7	11	150.3	Low	12.5045	16.6625	540
				vanRooyen	126	D1	206.7	13	150.3	Low	12.5045	16.6625	540
				vanRooyen	126	D2	147.6	11	150.3	Low	12.5045	16.6625	540
				vanRooyen	126	D3	128.7	11	150.3	Low	12.5045	16.6625	540
				vanRooyen	126	D4	161.9	11	150.3	Low	12.5045	16.6625	540
				vanRooyen	126	D5	163.6	11	150.3	Low	12.5045	16.6625	540
				vanRooyen	126	D6	180.5	12	150.3	Low	12.5045	16.6625	540
				vanRooyen	126	D7	151.5	10	150.3	Low	12.5045	16.6625	540
				vanRooyen	126	D8	139.2	12	150.3	Low	12.5045	16.6625	540
				vanRooyen	126	E1	84.2	10	150.3	Low	12.5045	16.6625	540
				vanRooyen	126	E2	95.1	12	150.3	Low	12.5045	16.6625	540
				vanRooyen	126	E3	155.3	12	150.3	Low	12.5045	16.6625	540
				vanRooyen	126	E4	109.7	9	150.3	Low	12.5045	16.6625	540
				vanRooyen	126	E5	136.9	8	150.3	Low	12.5045	16.6625	540
				vanRooyen	126	E6	152.7	11	150.3	Low	12.5045	16.6625	540
				vanRooyen	126	E7	161.1	9	150.3	Low	12.5045	16.6625	540
				vanRooyen	126	E8	133.8	10	150.3	Low	12.5045	16.6625	540
				vanRooyen	126	F1	71.7	15	150.3	Low	12.5045	16.6625	540
				vanRooyen	126	F2	94.2	13	150.3	Low	12.5045	16.6625	540
				vanRooyen	126	F3	82.9	9	150.3	Low	12.5045	16.6625	540
				vanRooyen	126	F4	135.6	12	150.3	Low	12.5045	16.6625	540
				vanRooyen	126	F5	128.8	8	150.3	Low	12.5045	16.6625	540
				vanRooyen	126	F6	206.7	11	150.3	Low	12.5045	16.6625	540
				vanRooyen	126	F7	191.8	12	150.3	Low	12.5045	16.6625	540
				vanRooyen	126	F8	172.3	12	150.3	Low	12.5045	16.6625	540
				vanRooyen	126	G1	93.6	13	150.3	Low	12.5045	16.6625	540
				vanRooyen	126	G2	113.3	10	150.3	Low	12.5045	16.6625	540
				vanRooyen	126	G3	134.1	9	150.3	Low	12.5045	16.6625	540
				vanRooyen	126	G4	167.1	9	150.3	Low	12.5045	16.6625	540
				vanRooyen	126	G5	133.3	12	150.3	Low	12.5045	16.6625	540
				vanRooyen	126	G6	169.5	10	150.3	Low	12.5045	16.6625	540
				vanRooyen	126	G7	172.2	12	150.3	Low	12.5045	16.6625	540
				vanRooyen	126	G8	215.6	9	150.3	Low	12.5045	16.6625	540
				vanRooyen	126	H1	99.5	8	150.3	Low	12.5045	16.6625	540
				vanRooyen	126	H2	126	11	150.3	Low	12.5045	16.6625	540
				vanRooyen	126	H3	108.4	10	150.3	Low	12.5045	16.6625	540
				vanRooyen	126	H4	161	12	150.3	Low	12.5045	16.6625	540
				vanRooyen	126	H5	175.3	10	150.3	Low	12.5045	16.6625	540
				vanRooyen	126	H6	212.8	7	150.3	Low	12.5045	16.6625	540
				vanRooyen	126	H7	204.8	11	150.3	Low	12.5045	16.6625	540
				vanRooyen	126	H8	139	11	150.3	Low	12.5045	16.6625	540
				Foster	52	A1	21.96	25	153.8	Low	12.9014	13.7875	677
				Foster	52	A2	132.36	22	153.8	Low	12.9014	13.7875	677
				Foster	52	A3	115.32	19	153.8	Low	12.9014	13.7875	677
				Foster	52	A4	103.92	19	153.8	Low	12.9014	13.7875	677
				Foster	52	A5	111.72	21	153.8	Low	12.9014	13.7875	677
				Foster	52	A6	133.32	19	153.8	Low	12.9014	13.7875	677
				Foster	52	A7	138.12	19	153.8	Low	12.9014	13.7875	677
				Foster	52	A8	125.28	16	153.8	Low	12.9014	13.7875	677
				Foster	52	B1	215.76	21	153.8	Low	12.9014	13.7875	677
				Foster	52	B2	83.76	19	153.8	Low	12.9014	13.7875	677
				Foster	52	B3	82.2	18	153.8	Low	12.9014	13.7875	677
				Foster	52	B4	161.4	19	153.8	Low	12.9014	13.7875	677
				Foster	52	B5	117.36	17	153.8	Low	12.9014	13.7875	677
				Foster	52	B6	107.88	20	153.8	Low	12.9014	13.7875	677
				Foster	52	B7	213.36	16	153.8	Low	12.9014	13.7875	677
				Foster	52	B8	146.16	17	153.8	Low	12.9014	13.7875	677
				Foster	52	C1	75.84	22	153.8	Low	12.9014	13.7875	677
				Foster	52	C2	158.28	19	153.8	Low	12.9014	13.7875	677
				Foster	52	C3	85.32	19	153.8	Low	12.9014	13.7875	677
				Foster	52	C4	134.64	17	153.8	Low	12.9014	13.7875	677
				Foster	52	C5	76.92	19	153.8	Low	12.9014	13.7875	677
				Foster	52	C6	161.16	14	153.8	Low	12.9014	13.7875	677
				Foster	52	C7	149.4	12	153.8	Low	12.9014	13.7875	677
				Foster	52	C8	23.16	20	153.8	Low	12.9014	13.7875	677
				Foster	52	D1	74.16	21	153.8	Low	12.9014	13.7875	677
				Foster	52	D2	162.96	20	153.8	Low	12.9014	13.7875	677
				Foster	52	D3	98.28	20	153.8	Low	12.9014	13.7875	677
				Foster	52	D4	196.08	18	153.8	Low	12.9014	13.7875	677
				Foster	52	D5	77.04	17	153.8	Low	12.9014	13.7875	677
				Foster	52	D6	155.52	15	153.8	Low	12.9014	13.7875	677
				Foster	52	D7	285	15	153.8	Low	12.9014	13.7875	677
				Foster	52	D8	165.84	15	153.8	Low	12.9014	13.7875	677
				Foster	52	E1	186	20	153.8	Low	12.9014	13.7875	677
				Foster	52	E2	206.52	17	153.8	Low	12.9014	13.7875	677
				Foster	52	E3	213	20	153.8	Low	12.9014	13.7875	677
				Foster	52	E4	155.16	21	153.8	Low	12.9014	13.7875	677
				Foster	52	E5	610.8	21	153.8	Low	12.9014	13.7875	677
				Foster	52	E6	165.96	17	153.8	Low	12.9014	13.7875	677
				Foster	52	E7	260.04	19	153.8	Low	12.9014	13.7875	677
				Foster	52	E8	193.8	17	153.8	Low	12.9014	13.7875	677
				Foster	52	F1	289.92	21	153.8	Low	12.9014	13.7875	677
				Foster	52	F2	130.92	18	153.8	Low	12.9014	13.7875	677
				Foster	52	F3	203.4	23	153.8	Low	12.9014	13.7875	677
				Foster	52	F4	100.68	18	153.8	Low	12.9014	13.7875	677
				Foster	52	F5	332.4	15	153.8	Low	12.9014	13.7875	677
				Foster	52	F6	249.12	16	153.8	Low	12.9014	13.7875	677
				Foster	52	F7	175.92	17	153.8	Low	12.9014	13.7875	677
				Foster	52	F8	220.32	16	153.8	Low	12.9014	13.7875	677
				Foster	52	G1	164.28	19	153.8	Low	12.9014	13.7875	677
				Foster	52	G2	119.04	21	153.8	Low	12.9014	13.7875	677
				Foster	52	G3	136.32	24	153.8	Low	12.9014	13.7875	677
				Foster	52	G4	103.8	18	153.8	Low	12.9014	13.7875	677
				Foster	52	G5	171.12	18	153.8	Low	12.9014	13.7875	677
				Foster	52	G6	66.12	20	153.8	Low	12.9014	13.7875	677
				Foster	52	G7	120.6	20	153.8	Low	12.9014	13.7875	677
				Foster	52	G8	203.52	23	153.8	Low	12.9014	13.7875	677
				Foster	52	H1	90.96	18	153.8	Low	12.9014	13.7875	677
				Foster	52	H2	124.08	19	153.8	Low	12.9014	13.7875	677
				Foster	52	H3	147.36	20	153.8	Low	12.9014	13.7875	677
				Foster	52	H4	141.96	22	153.8	Low	12.9014	13.7875	677
				Foster	52	H5	98.4	20	153.8	Low	12.9014	13.7875	677
				Foster	52	H6	143.52	20	153.8	Low	12.9014	13.7875	677
				Foster	52	H7	94.8	19	153.8	Low	12.9014	13.7875	677
				Foster	52	H8	134.04	20	153.8	Low	12.9014	13.7875	677
				Long	82	A1	210.908	20	154.6	Low	12.843	0.525	367
				Long	82	A2	179.249	17	154.6	Low	12.843	0.525	367
				Long	82	A3	195.604	22	154.6	Low	12.843	0.525	367
				Long	82	A4	114.289	22	154.6	Low	12.843	0.525	367
				Long	82	A5	126.489	14	154.6	Low	12.843	0.525	367
				Long	82	A6	196.701	18	154.6	Low	12.843	0.525	367
				Long	82	A7	206.355	22	154.6	Low	12.843	0.525	367
				Long	82	A8	155.363	18	154.6	Low	12.843	0.525	367
				Long	82	B1	127.041	17	154.6	Low	12.843	0.525	367
				Long	82	B2	157.03	18	154.6	Low	12.843	0.525	367
				Long	82	B3	206.26	22	154.6	Low	12.843	0.525	367
				Long	82	B4	122.498	18	154.6	Low	12.843	0.525	367
				Long	82	B5	240.674	18	154.6	Low	12.843	0.525	367
				Long	82	B6	172.738	21	154.6	Low	12.843	0.525	367
				Long	82	B7	170.976	22	154.6	Low	12.843	0.525	367
				Long	82	B8	331.944	21	154.6	Low	12.843	0.525	367
				Long	82	C1	206.041	19	154.6	Low	12.843	0.525	367
				Long	82	C2	131.764	17	154.6	Low	12.843	0.525	367
				Long	82	C3	180.243	18	154.6	Low	12.843	0.525	367
				Long	82	C4	306.412	18	154.6	Low	12.843	0.525	367
				Long	82	C5	162.825	16	154.6	Low	12.843	0.525	367
				Long	82	C6	146.735	20	154.6	Low	12.843	0.525	367
				Long	82	C7	162.483	17	154.6	Low	12.843	0.525	367
				Long	82	C8	190.688	19	154.6	Low	12.843	0.525	367
				Long	82	D1	95.6569	20	154.6	Low	12.843	0.525	367
				Long	82	D2	76.6992	18	154.6	Low	12.843	0.525	367
				Long	82	D3	143.296	18	154.6	Low	12.843	0.525	367
				Long	82	D4	129.724	20	154.6	Low	12.843	0.525	367
				Long	82	D5	171.671	19	154.6	Low	12.843	0.525	367
				Long	82	D6	199.424	15	154.6	Low	12.843	0.525	367
				Long	82	D7	189.585	18	154.6	Low	12.843	0.525	367
				Long	82	D8	133.291	19	154.6	Low	12.843	0.525	367
				Long	82	E1	78.1853	15	154.6	Low	12.843	0.525	367
				Long	82	E2	123.382	14	154.6	Low	12.843	0.525	367
				Long	82	E3	152.472	18	154.6	Low	12.843	0.525	367
				Long	82	E4	204.435	19	154.6	Low	12.843	0.525	367
				Long	82	E5	171.937	16	154.6	Low	12.843	0.525	367
				Long	82	E6	160.105	15	154.6	Low	12.843	0.525	367
				Long	82	E7	186.472	19	154.6	Low	12.843	0.525	367
				Long	82	E8	108.467	21	154.6	Low	12.843	0.525	367
				Long	82	F1	32	16	154.6	Low	12.843	0.525	367
				Long	82	F2	91.0951	13	154.6	Low	12.843	0.525	367
				Long	82	F3	107.634	17	154.6	Low	12.843	0.525	367
				Long	82	F4	178.761	16	154.6	Low	12.843	0.525	367
				Long	82	F5	75.3003	14	154.6	Low	12.843	0.525	367
				Long	82	F6	37.7	15	154.6	Low	12.843	0.525	367
				Long	82	F7	93.0987	16	154.6	Low	12.843	0.525	367
				Long	82	F8	140.828	18	154.6	Low	12.843	0.525	367
				Long	82	G1	59.5013	16	154.6	Low	12.843	0.525	367
				Long	82	G2	121.302	11	154.6	Low	12.843	0.525	367
				Long	82	G3	129.87	16	154.6	Low	12.843	0.525	367
				Long	82	G4	128.727	17	154.6	Low	12.843	0.525	367
				Long	82	G5	120.089	17	154.6	Low	12.843	0.525	367
				Long	82	G6	227.727	18	154.6	Low	12.843	0.525	367
				Long	82	G7	178.475	18	154.6	Low	12.843	0.525	367
				Long	82	G8	106.603	20	154.6	Low	12.843	0.525	367
				Long	82	H1	163.394	17	154.6	Low	12.843	0.525	367
				Long	82	H2	182.642	17	154.6	Low	12.843	0.525	367
				Long	82	H3	161.961	18	154.6	Low	12.843	0.525	367
				Long	82	H4	141.419	17	154.6	Low	12.843	0.525	367
				Long	82	H5	178.703	23	154.6	Low	12.843	0.525	367
				Long	82	H6	211.992	17	154.6	Low	12.843	0.525	367
				Long	82	H7	181.134	19	154.6	Low	12.843	0.525	367
				Long	82	H8	118.486	17	154.6	Low	12.843	0.525	367
				Long	81	A1	269.319	20	155.32	Low	12.843	0.525	367
				Long	81	A2	257.852	21	155.32	Low	12.843	0.525	367
				Long	81	A3	269.466	22	155.32	Low	12.843	0.525	367
				Long	81	A4	268.31	19	155.32	Low	12.843	0.525	367
				Long	81	A5	127.674	19	155.32	Low	12.843	0.525	367
				Long	81	A6	215.781	19	155.32	Low	12.843	0.525	367
				Long	81	A7	258.479	21	155.32	Low	12.843	0.525	367
				Long	81	A8	97.4015	16	155.32	Low	12.843	0.525	367
				Long	81	B1	153.811	16	155.32	Low	12.843	0.525	367
				Long	81	B2	218.011	19	155.32	Low	12.843	0.525	367
				Long	81	B3	255.653	19	155.32	Low	12.843	0.525	367
				Long	81	B4	177.769	14	155.32	Low	12.843	0.525	367
				Long	81	B5	97.3409	16	155.32	Low	12.843	0.525	367
				Long	81	B6	154.5	17	155.32	Low	12.843	0.525	367
				Long	81	B7	79.8434	17	155.32	Low	12.843	0.525	367
				Long	81	B8	140.218	18	155.32	Low	12.843	0.525	367
				Long	81	C1	249.867	15	155.32	Low	12.843	0.525	367
				Long	81	C2	88.1766	14	155.32	Low	12.843	0.525	367
				Long	81	C3	197.279	14	155.32	Low	12.843	0.525	367
				Long	81	C4	172.708	17	155.32	Low	12.843	0.525	367
				Long	81	C5	112.698	15	155.32	Low	12.843	0.525	367
				Long	81	C6	123.13	13	155.32	Low	12.843	0.525	367
				Long	81	C7	74.6888	16	155.32	Low	12.843	0.525	367
				Long	81	C8	112.887	16	155.32	Low	12.843	0.525	367
				Long	81	D1	112.192	16	155.32	Low	12.843	0.525	367
				Long	81	D2	204.649	16	155.32	Low	12.843	0.525	367
				Long	81	D3	238.643	16	155.32	Low	12.843	0.525	367
				Long	81	D4	206.205	18	155.32	Low	12.843	0.525	367
				Long	81	D5	156.804	15	155.32	Low	12.843	0.525	367
				Long	81	D6	167.598	13	155.32	Low	12.843	0.525	367
				Long	81	D7	151.093	15	155.32	Low	12.843	0.525	367
				Long	81	D8	148.527	17	155.32	Low	12.843	0.525	367
				Long	81	E1	155.368	16	155.32	Low	12.843	0.525	367
				Long	81	E2	151.355	12	155.32	Low	12.843	0.525	367
				Long	81	E3	120.008	13	155.32	Low	12.843	0.525	367
				Long	81	E4	138.267	17	155.32	Low	12.843	0.525	367
				Long	81	E5	104.058	14	155.32	Low	12.843	0.525	367
				Long	81	E6	121.229	16	155.32	Low	12.843	0.525	367
				Long	81	E7	50.4637	14	155.32	Low	12.843	0.525	367
				Long	81	E8	148.925	14	155.32	Low	12.843	0.525	367
				Long	81	F1	154.921	15	155.32	Low	12.843	0.525	367
				Long	81	F2	110.891	15	155.32	Low	12.843	0.525	367
				Long	81	F3	220.952	16	155.32	Low	12.843	0.525	367
				Long	81	F4	119.832	15	155.32	Low	12.843	0.525	367
				Long	81	F5	160.669	11	155.32	Low	12.843	0.525	367
				Long	81	F6	198.037	18	155.32	Low	12.843	0.525	367
				Long	81	F7	144.233	19	155.32	Low	12.843	0.525	367
				Long	81	F8	189.27	12	155.32	Low	12.843	0.525	367
				Long	81	G1	182.284	14	155.32	Low	12.843	0.525	367
				Long	81	G2	115.818	8	155.32	Low	12.843	0.525	367
				Long	81	G3	173.171	16	155.32	Low	12.843	0.525	367
				Long	81	G4	125.45	15	155.32	Low	12.843	0.525	367
				Long	81	G5	114.012	14	155.32	Low	12.843	0.525	367
				Long	81	G6	110.122	11	155.32	Low	12.843	0.525	367
				Long	81	G7	180.442	10	155.32	Low	12.843	0.525	367
				Long	81	G8	109.465	14	155.32	Low	12.843	0.525	367
				Long	81	H1	103.354	15	155.32	Low	12.843	0.525	367
				Long	81	H2	94.0474	12	155.32	Low	12.843	0.525	367
				Long	81	H3	173.782	15	155.32	Low	12.843	0.525	367
				Long	81	H4	132.899	13	155.32	Low	12.843	0.525	367
				Long	81	H5	108.092	13	155.32	Low	12.843	0.525	367
				Long	81	H6	129.359	13	155.32	Low	12.843	0.525	367
				Long	81	H7	118.445	14	155.32	Low	12.843	0.525	367
				Long	81	H8	122.742	12	155.32	Low	12.843	0.525	367
				Overbeck	99	A1	166.044	45	163.29	Low	12.5919	20.3125	920
				Overbeck	99	A2	211.734	29	163.29	Low	12.5919	20.3125	920
				Overbeck	99	A3	220.507	33	163.29	Low	12.5919	20.3125	920
				Overbeck	99	A4	159.556	33	163.29	Low	12.5919	20.3125	920
				Overbeck	99	A5	208.527	33	163.29	Low	12.5919	20.3125	920
				Overbeck	99	A6	214.46	36	163.29	Low	12.5919	20.3125	920
				Overbeck	99	A7	183.316	28	163.29	Low	12.5919	20.3125	920
				Overbeck	99	A8	178.991	29	163.29	Low	12.5919	20.3125	920
				Overbeck	99	B1	163.565	32	163.29	Low	12.5919	20.3125	920
				Overbeck	99	B2	139.589	26	163.29	Low	12.5919	20.3125	920
				Overbeck	99	B3	191.696	27	163.29	Low	12.5919	20.3125	920
				Overbeck	99	B4	164.601	27	163.29	Low	12.5919	20.3125	920
				Overbeck	99	B5	190.199	32	163.29	Low	12.5919	20.3125	920
				Overbeck	99	B6	202.253	33	163.29	Low	12.5919	20.3125	920
				Overbeck	99	B7	180.594	31	163.29	Low	12.5919	20.3125	920
				Overbeck	99	B8	187.675	31	163.29	Low	12.5919	20.3125	920
				Overbeck	99	C1	131.603	38	163.29	Low	12.5919	20.3125	920
				Overbeck	99	C2	133.68	37	163.29	Low	12.5919	20.3125	920
				Overbeck	99	C3	171.638	37	163.29	Low	12.5919	20.3125	920
				Overbeck	99	C4	250.615	34	163.29	Low	12.5919	20.3125	920
				Overbeck	99	C5	225.915	30	163.29	Low	12.5919	20.3125	920
				Overbeck	99	C6	237.748	32	163.29	Low	12.5919	20.3125	920
				Overbeck	99	C7	187.131	30	163.29	Low	12.5919	20.3125	920
				Overbeck	99	C8	154.784	27	163.29	Low	12.5919	20.3125	920
				Overbeck	99	D1	135.216	37	163.29	Low	12.5919	20.3125	920
				Overbeck	99	D2	155.315	35	163.29	Low	12.5919	20.3125	920
				Overbeck	99	D3	168.834	30	163.29	Low	12.5919	20.3125	920
				Overbeck	99	D4	144.79	32	163.29	Low	12.5919	20.3125	920
				Overbeck	99	D5	174.485	31	163.29	Low	12.5919	20.3125	920
				Overbeck	99	D6	218.403	33	163.29	Low	12.5919	20.3125	920
				Overbeck	99	D7	135.097	33	163.29	Low	12.5919	20.3125	920
				Overbeck	99	D8	220.229	30	163.29	Low	12.5919	20.3125	920
				Overbeck	99	E1	133.372	39	163.29	Low	12.5919	20.3125	920
				Overbeck	99	E2	118.064	28	163.29	Low	12.5919	20.3125	920
				Overbeck	99	E3	163.937	35	163.29	Low	12.5919	20.3125	920
				Overbeck	99	E4	137.825	37	163.29	Low	12.5919	20.3125	920
				Overbeck	99	E5	146.304	35	163.29	Low	12.5919	20.3125	920
				Overbeck	99	E6	116.092	28	163.29	Low	12.5919	20.3125	920
				Overbeck	99	E7	146.624	29	163.29	Low	12.5919	20.3125	920
				Overbeck	99	E8	151.97	28	163.29	Low	12.5919	20.3125	920
				Overbeck	99	F1	154.631	33	163.29	Low	12.5919	20.3125	920
				Overbeck	99	F2	149.858	29	163.29	Low	12.5919	20.3125	920
				Overbeck	99	F3	190.719	32	163.29	Low	12.5919	20.3125	920
				Overbeck	99	F4	121.513	36	163.29	Low	12.5919	20.3125	920
				Overbeck	99	F5	132.168	35	163.29	Low	12.5919	20.3125	920
				Overbeck	99	F6	159.193	34	163.29	Low	12.5919	20.3125	920
				Overbeck	99	F7	101.835	27	163.29	Low	12.5919	20.3125	920
				Overbeck	99	F8	39.5295	31	163.29	Low	12.5919	20.3125	920
				Overbeck	99	G1	153.599	34	163.29	Low	12.5919	20.3125	920
				Overbeck	99	G2	146.912	32	163.29	Low	12.5919	20.3125	920
				Overbeck	99	G3	155.728	29	163.29	Low	12.5919	20.3125	920
				Overbeck	99	G4	137.948	33	163.29	Low	12.5919	20.3125	920
				Overbeck	99	G5	115.831	29	163.29	Low	12.5919	20.3125	920
				Overbeck	99	G6	118.562	37	163.29	Low	12.5919	20.3125	920
				Overbeck	99	G7	123.152	32	163.29	Low	12.5919	20.3125	920
				Overbeck	99	G8	182.485	34	163.29	Low	12.5919	20.3125	920
				Overbeck	99	H1	159.814	32	163.29	Low	12.5919	20.3125	920
				Overbeck	99	H2	135.182	30	163.29	Low	12.5919	20.3125	920
				Overbeck	99	H3	149.126	32	163.29	Low	12.5919	20.3125	920
				Overbeck	99	H4	151.599	28	163.29	Low	12.5919	20.3125	920
				Overbeck	99	H5	179.595	32	163.29	Low	12.5919	20.3125	920
				Overbeck	99	H6	173.595	35	163.29	Low	12.5919	20.3125	920
				Overbeck	99	H7	159.687	39	163.29	Low	12.5919	20.3125	920
				Overbeck	99	H8	235.546	29	163.29	Low	12.5919	20.3125	920
				Cahill	39	A1	106.3	16	165.32	Low	13.4662	3.275	335
				Cahill	39	A2	129	16	165.32	Low	13.4662	3.275	335
				Cahill	39	A3	158.1	18	165.32	Low	13.4662	3.275	335
				Cahill	39	A4	141.3	17	165.32	Low	13.4662	3.275	335
				Cahill	39	A6	152.4	17	165.32	Low	13.4662	3.275	335
				Cahill	39	A7	168.6	18	165.32	Low	13.4662	3.275	335
				Cahill	39	A8	159.3	17	165.32	Low	13.4662	3.275	335
				Cahill	39	B1	137.8	13	165.32	Low	13.4662	3.275	335
				Cahill	39	B2	128	16	165.32	Low	13.4662	3.275	335
				Cahill	39	B3	144.3	18	165.32	Low	13.4662	3.275	335
				Cahill	39	B4	147.5	15	165.32	Low	13.4662	3.275	335
				Cahill	39	B5	147.6	17	165.32	Low	13.4662	3.275	335
				Cahill	39	B6	197.1	21	165.32	Low	13.4662	3.275	335
				Cahill	39	B7	147.8	17	165.32	Low	13.4662	3.275	335
				Cahill	39	B8	132.3	13	165.32	Low	13.4662	3.275	335
				Cahill	39	C1	96.4	18	165.32	Low	13.4662	3.275	335
				Cahill	39	C2	125	20	165.32	Low	13.4662	3.275	335
				Cahill	39	C3	172.9	16	165.32	Low	13.4662	3.275	335
				Cahill	39	C4	167.5	16	165.32	Low	13.4662	3.275	335
				Cahill	39	C5	138.7	17	165.32	Low	13.4662	3.275	335
[truncated: 7,641 more rows]

## Sheet: Figure 4
Column_name	Description		Fig_4a_data	Grid_productivity	slope	intercept	min_richness	max_richness	min_productivity	max_productivity			Fig_4b_data	richness	median of SD	2.5% quantile of SD	97.5% quantile of SD
Grid_productivity	Mean productivity at each grid			106.33	-0.819454	112.587	6	13	107.67	101.934				1	414.162	411.64	415.753
slope	Grid-level slope between richness and productivity			607.95	-18.95	694.998	2	9	657.098	524.448				2	325.138	318.353	331.103
intercept	Grid-level intercept for richness-productivity relationship			189.96	-3.20921	251.943	14	30	207.014	155.667				3	268.996	261.631	273.43
min_richness	Minimum richness of each grid			122.72	-1.90144	138.379	8	22	123.167	96.5469				4	238.572	234.722	241.122
max_richness	Maximum richness of each grid			118.73	0.726394	98.4258	6	15	102.784	109.322				5	249.132	244.373	252.011
min_productivity	Minimum productivity corresponds to the minimum richness of each grid, predicted from grid-specific richness-productivity relationship			430.24	-7.37954	516.83	9	20	450.414	369.239				6	265.291	259.437	268.846
max_productivity	Maximum productivity corresponds to the maximum richness of each grid, predicted from grid-specific richness-productivity relationship			243.34	7.68577	105.953	11	22	190.496	275.04				7	304.463	299.405	307.779
SD (g m-2)	Standard deviation of productivity across plots with the same richness			974.84	-32.3526	1292	5	20	1130.24	644.949				8	332.413	327.96	336.022
				1187.34	-33.4414	1255.51	1	4	1222.07	1121.74				9	325.625	320.26	329.348
				409.69	-5.28248	419.394	2	9	408.829	371.852				10	305.101	299.575	309.282
				509.22	4.32975	456.756	2	14	465.416	517.373				11	293.193	286.863	297.316
				676.41	-14.8802	750.576	2	11	720.815	586.894				12	244.949	237.94	249.301
				371.1	-12.6858	468.314	3	12	430.257	316.084				13	240.081	234.368	243.948
				700.55	-0.834505	705.966	1	9	705.132	698.456				14	224.273	218.944	228.285
				95.41	2.61026	-3.92079	13	52	30.0126	131.813				15	216.762	211.065	220.554
				86.83	7.46013	-34.1832	7	22	18.0377	129.94				16	196.194	190.6	199.827
				342.21	-6.3196	417.062	9	29	360.186	233.794				17	185.119	180.528	188.49
				414.29	0.264359	396.39	7	16	398.24	400.619				18	155.297	150.727	157.714
				400.23	-0.76673	395.588	5	19	391.754	381.02				19	134.443	129.552	136.244
				300.79	4.62886	213.883	10	23	260.172	320.347				20	137.723	131.73	139.977
				270.27	2.19251	243.826	2	9	248.211	263.559				21	125.273	120.668	127.079
				256.23	1.60233	231.7	3	9	236.507	246.121				22	121.552	119.028	123.619
				517.42	-21.3281	801.016	9	20	609.063	374.454				23	126.085	123.302	128.153
				899.73	-7.08337	954.767	3	13	933.517	862.683				24	124.295	121.338	126.389
				524.07	-8.92296	619.413	7	16	556.953	476.646				25	116.786	113.779	118.906
				824.53	-12.818	897.069	4	9	845.797	781.707				26	122.563	118.335	125.285
				860.31	-19.8453	1015.73	5	12	916.501	777.584				27	108.351	104.496	111.077
				105.03	3.58707	52.0368	6	16	73.5592	109.43				28	118.154	114.371	121.32
				150.3	1.86878	115.16	7	18	128.242	148.798				29	114.658	111.137	117.466
				511.03	-6.34988	548.15	6	14	510.051	459.252				30	105.929	102.431	108.223
				524.49	-5.89489	555.319	4	14	531.739	472.79				31	123.022	120.169	125.766
				706.15	-8.39983	732.098	2	10	715.298	648.099				32	109.986	106.364	112.404
				1126.34	-20.1284	1273.39	5	10	1172.75	1072.11				33	111.132	107.263	113.8
				776.18	-15.7924	821.451	1	10	805.659	663.527				34	103.637	97.875	106.962
				224.91	-2.52772	257.471	14	27	222.083	189.223				35	112.134	105.791	115.859
				238.73	-3.96997	309.923	16	30	246.404	190.824				36	104.485	97.477	108.734
				274.24	-3.45583	296.276	8	16	268.629	240.983				37	128.05	125.554	131.449
				243.71	-5.71872	327.527	13	25	253.184	184.559				38	118.513	108.563	125.332
				498.4	-3.54433	572.78	20	31	501.893	462.905				39	119.164	110.856	124.618
				510.68	5.64033	368.328	16	26	458.573	514.977				40	106.358	86.134	113.092
				1041.5	-20.9472	1200.74	5	12	1096	949.374				41	132.452	119.472	141.8
				1041.5	-8.76056	1099.1	5	13	1055.29	985.209				42	87.7017	16.7537	100.89
				215.16	-0.613402	209.061	19	37	197.406	186.365				43	104.446	2.23656	113.09
				207.68	4.26563	121.253	8	27	155.378	236.425				44	0.943046	0.634337	1.15497
				207.48	-4.40098	301.661	20	40	213.642	125.622				45	135.518	130.914	142.581
				195.53	-0.0732329	179.27	16	45	178.098	175.974				46	1.89866	0.905245	2.64187
				238.26	-1.6757	264.048	21	36	228.859	203.723				49.25	142.115	129.226	150.536
				269.16	-4.71956	345.933	14	31	279.86	199.627
				247.74	0.975236	206.086	15	30	220.715	235.343
				387.36	-4.00829	424.345	10	18	384.262	352.196
				409.5	-1.26166	414.877	14	23	397.214	385.859
				688.37	-6.99207	715.151	3	20	694.175	575.31
				724.86	-18.7595	791.91	2	10	754.391	604.315
				40.36	3.18997	1.66715	3	11	11.2371	36.7568
				82.51	7.15817	-138.243	20	39	4.92021	140.926
				30.18	5.91468	-26.6732	3	10	-8.9292	32.4736
				357.79	-8.65775	494.921	13	28	382.371	252.504
				366.75	-0.135976	352.943	11	24	351.448	349.68
				240.78	2.32081	158.356	18	32	200.13	232.622
				236.68	1.86202	157.679	22	38	198.643	228.436
				1037.63	-76.0085	2084.06	7	23	1552	335.866
				1032.17	-65.7033	1865.49	6	22	1471.27	420.022
				199.24	0.618449	191.583	2	18	192.82	202.715
				356.84	-0.194388	350.063	10	24	348.119	345.398
				254.43	-5.00099	302.295	7	17	267.288	217.278
				421.44	1.43992	404.818	2	8	407.698	416.337
				588.57	-14.6355	659.546	4	9	601.004	527.827
				126.62	2.12542	112.076	5	11	122.703	135.455
				106.72	-1.21721	104.494	13	23	88.6701	76.498
				92.71	-0.481799	79.9556	13	21	73.6922	69.8378
				333.28	-8.64671	413.135	4	22	378.548	222.908
				371.64	-10.0562	438.389	4	18	398.165	257.378
				232.2	2.8182	159.915	9	24	185.279	227.552
				247.55	-0.513012	234.722	11	25	229.079	221.897
				82.58	3.78053	50.2098	4	11	65.3319	91.7956
				121.3	5.66696	39.9883	8	13	85.324	113.659
				106.76	4.4224	40.4887	7	13	71.4455	97.9799
				209.07	0.773447	181.636	5	11	185.503	190.144
				240.85	1.65856	207.881	4	10	214.516	224.467
				428.6	-8.05472	451.598	4	8	419.379	387.16
				637.44	-14.4738	704.087	4	10	646.192	559.349
				108.49	2.94347	48.0964	9	19	74.5876	104.022
				121.51	1.77427	74.4359	8	17	88.63	104.599
				205.69	-6.98017	308.882	12	25	225.119	134.377
				165.32	0.740242	126.495	12	22	135.377	142.78
				87.4	5.85443	61.9933	2	7	73.7022	102.974
				359.86	-4.35596	372.364	3	17	359.296	298.313
				308.01	-8.44851	373.068	4	20	339.274	204.098
				271.82	1.27748	236.821	4	11	241.931	250.873
				189.53	-2.41993	178.795	4	13	169.116	147.336
				405.48	-0.281095	385.713	31	48	376.999	372.22
				401.94	1.30384	332.696	25	39	365.292	383.546
				290.08	3.74878	172.529	15	34	228.761	299.988
				415.5	-3.98927	508.085	23	39	416.332	352.503
				477.19	0.452499	440.236	9	21	444.309	449.739
				387.64	3.37503	316.136	9	21	346.511	387.011
				75.48	1.3377	64.5828	3	14	68.5959	83.3105
				240.46	6.43026	195.052	1	5	201.482	227.203
				308.42	5.04362	268.594	1	6	273.638	298.856
				153.8	-1.56069	177.771	12	25	159.043	138.754
				321.16	-1.6049	332.116	3	13	327.302	311.253
				131.33	0.472992	120.804	12	23	126.48	131.683
				515.52	-13.0799	570.067	1	8	556.987	465.428
				149.28	13.3616	-1.77904	5	17	65.029	225.368
				477.33	11.7821	370.633	5	13	429.544	523.801
				203.84	-1.15631	219.644	9	19	209.237	197.674
				172.31	-0.404026	179.891	8	17	176.659	173.023
				175.93	0.566968	168.992	7	13	172.961	176.363
				230.79	8.43134	125.168	9	16	201.05	260.07
				444.54	7.46009	311.893	12	24	401.414	490.935
				799.97	-0.62989	819.515	9	19	813.846	807.547
				793.72	-7.19723	900.805	9	21	836.03	749.663
				625.65	-16.5172	856.063	9	18	707.408	558.753
				341.28	-7.08469	378.862	1	11	371.777	300.93
				310.06	6.99158	269.63	2	10	283.613	339.546
				239.67	1.51864	227.903	3	10	232.459	243.09
				240.26	-2.56453	250.226	3	7	242.533	232.275
				463.67	1.18556	431.594	14	30	448.192	467.161
				95.65	3.16835	75.2411	4	11	87.9145	110.093
				415.25	2.58795	345.308	15	35	384.127	435.886
				476.31	-4.76553	566.136	14	26	499.418	442.232
				459.84	1.66223	416.934	16	28	443.53	463.476
				284.7	3.80545	173.541	19	35	245.844	306.732
				278.4	-3.7534	373.861	19	37	302.546	234.985
				375.25	1.44592	327.465	20	37	356.383	380.964
				331.09	3.30168	217.649	21	42	286.984	356.319
				276.68	2.07222	232.711	13	29	259.649	292.805
				333.06	5.66701	251.581	8	22	296.917	376.256
				462.96	-4.13812	519.124	6	22	494.296	428.086
				148.77	3.21456	113.722	6	12	133.009	152.297
				459.96	-17.3723	688.023	5	20	601.162	340.577
				155.32	10.6819	-12.4819	8	22	72.9733	222.52
				154.6	6.053	43.1367	11	23	109.72	182.356
				220.87	0.978925	202.655	8	15	210.487	217.339
				267.44	6.52039	177.561	8	16	229.724	281.887
				802.45	-4.15376	833.612	7	13	804.535	779.613
				982.95	-9.96851	1075.62	7	13	1005.84	946.033
				388.98	2.35	371.74	3	7	378.79	388.19
				472.29	-6.2833	479.045	1	3	472.761	460.195
				335.08	-0.82566	329.439	4	11	326.137	320.357
				264.97	-3.88019	281.467	3	9	269.826	246.545
				1382.42	-46.3889	1396.48	1	1	1350.09	1350.09
				532.86	-11.0063	500.058	1	4	489.052	456.033
				1308.91	-42.9268	1326.18	1	1	1283.25	1283.25
				132.59	3.67523	99.9255	3	13	110.951	147.704
				122.17	6.3261	61.1211	5	12	92.7516	137.034
				120.15	2.69375	89.0694	3	13	97.1507	124.088
				342.83	-2.16387	346.111	3	10	339.62	324.473
				323.31	-1.02264	320.926	4	10	316.835	310.699
				337.02	-0.222885	329.157	4	10	328.265	326.928
				163.29	-1.41033	196.765	26	45	160.096	133.3

## Sheet: Figure 5
Main information	Column_name	Description		Main data	grid-level mean productivity	mu	lower	upper			Shade information	Column_name	Description			Shade data	grid-level mean productivity	mu	lower	upper			Inset information	Column_name	Description			Inset data	group	mu	lower	upper
	grid-level mean productivity	Mean productivity at each grid			106.33	-0.819454	-14.1528	13.9523				grid-level mean productivity	Mean productivity of each grid				30.18	7.99191	-12.4658	28.0512				group	Plot group of productivity gradient				High	-9.88605	-11.545	-8.34832
	mu	Median value of biodiversity effect on productivity			607.95	-18.95	-34.2773	-3.85538				mu	Median value of biodiversity effect on productivity				32.8899	7.36361	-11.9606	27.8753				mu	Median value of biodiversity effect on productivity				Medium	-0.517297	-1.76981	0.623539
	lower	2.5% quantile of biodiversity effect on productivity			189.96	-3.20921	-8.9916	2.17906				lower	2.5% quantile of biodiversity effect on productivity				35.5998	6.58654	-13.4426	24.9705				lower	2.5% quantile of biodiversity effect on productivity				Low	1.09519	0.00603266	2.20604
	upper	97.5% quantile of biodiversity effect on productivity			122.72	-1.90144	-9.36287	5.25478				upper	97.5% quantile of biodiversity effect on productivity				38.3097	8.1103	-11.7018	28.2369				upper	97.5% quantile of biodiversity effect on productivity
					118.73	0.726394	-12.3827	13.7941									41.0196	7.56331	-11.6372	26.0304
					430.24	-7.37954	-16.8678	1.96631									43.7295	7.53009	-12.6654	28.0251
					243.34	7.68577	-2.17918	17.6605									46.4394	7.17092	-12.6512	26.6045
					974.84	-32.3526	-40.0136	-23.8125									49.1493	7.0971	-13.1041	28.4712
					1187.34	-33.4414	-50.7074	-15.3076									51.8592	7.12468	-13.3307	28.6236
					409.69	-5.28248	-20.2341	9.03303									54.5691	7.12978	-12.5537	27.7609
					509.22	4.32975	-7.83703	16.1261									57.279	6.90954	-14.0302	27.5034
					676.41	-14.8802	-28.4159	-1.52622									59.9889	6.42699	-12.5145	26.0133
					371.1	-12.6858	-24.8663	-0.179518									62.6988	7.17381	-12.5367	27.25
					700.55	-0.834505	-15.146	13.7145									65.4087	6.91831	-12.1044	26.6439
					95.41	2.61026	0.436593	4.97167									68.1186	6.20463	-13.3905	25.9827
					86.83	7.46013	0.80663	14.3277									70.8285	6.70105	-12.4548	27.4994
					342.21	-6.3196	-11.2756	-1.07915									73.5384	6.58898	-13.8801	26.2813
					414.29	0.264359	-12.0317	11.934									76.2483	5.95318	-13.356	25.4458
					400.23	-0.76673	-9.68073	8.33968									78.9582	6.55835	-14.484	25.838
					300.79	4.62886	-3.16009	11.7002									81.6681	5.68245	-15.0459	25.7497
					270.27	2.19251	-13.1238	17.2122									84.378	5.48829	-13.3555	25.4661
					256.23	1.60233	-13.5839	16.9739									87.0879	5.83761	-13.9378	25.9047
					517.42	-21.3281	-30.1948	-12.5435									89.7978	5.75849	-13.8151	26.0878
					899.73	-7.08337	-19.4245	5.4965									92.5077	5.22646	-14.6216	25.8252
					524.07	-8.92296	-21.9258	3.60524									95.2176	6.43241	-14.5311	26.0097
					824.53	-12.818	-29.1079	3.48446									97.9275	5.81266	-14.0434	26.0364
					860.31	-19.8453	-34.3818	-5.264									100.637	5.65109	-12.9921	24.9866
					105.03	3.58707	-8.01709	14.8385									103.347	5.47874	-15.235	24.8018
					150.3	1.86878	-10.2454	13.6542									106.057	5.77058	-14.8853	25.5902
					511.03	-6.34988	-19.4767	6.68848									108.767	5.38443	-14.8064	23.9531
					524.49	-5.89489	-18.4552	6.94358									111.477	5.65483	-13.5771	23.9781
					706.15	-8.39983	-23.0468	7.2023									114.187	4.45926	-13.6199	24.1809
					1126.34	-20.1284	-35.7677	-3.95317									116.897	4.672	-13.8856	24.6661
					776.18	-15.7924	-29.3164	-1.38761									119.607	4.82845	-14.4759	25.6165
					224.91	-2.52772	-8.79201	3.95759									122.317	4.99465	-14.5229	24.0006
					238.73	-3.96997	-10.4158	2.29419									125.026	4.47321	-16.1463	25.5089
					274.24	-3.45583	-17.632	9.51591									127.736	4.94987	-15.0419	23.8342
					243.71	-5.71872	-13.5961	2.32002									130.446	4.38638	-16.3665	24.9355
					498.4	-3.54433	-10.0545	3.22524									133.156	4.19271	-15.7676	23.3848
					510.68	5.64033	-2.71348	13.7819									135.866	4.549	-14.1043	23.7977
					1041.5	-20.9472	-34.4409	-8.17142									138.576	3.87734	-15.6588	23.8129
					1041.5	-8.76056	-22.1996	5.84889									141.286	4.47673	-15.2789	23.6244
					215.16	-0.613402	-5.28534	3.8669									143.996	3.50978	-16.3726	25.444
					207.68	4.26563	-1.16054	9.85533									146.706	4.41438	-16.4616	24.058
					207.48	-4.40098	-9.38747	0.619151									149.416	3.75347	-16.1632	23.0122
					195.53	-0.0732329	-2.78017	2.70477									152.125	3.75732	-16.0179	23.8697
					238.26	-1.6757	-6.84233	3.31715									154.835	3.34509	-16.9526	22.8374
					269.16	-4.71956	-10.6223	1.3314									157.545	3.99631	-16.8355	21.3774
					247.74	0.975236	-5.47065	7.33256									160.255	3.92935	-16.9972	22.4162
					387.36	-4.00829	-16.145	8.05603									162.965	3.26687	-16.6866	24.8648
					409.5	-1.26166	-11.6816	8.93436									165.675	2.82859	-16.7551	22.9938
					688.37	-6.99207	-13.6919	-0.488785									168.385	2.9134	-16.2304	21.9322
					724.86	-18.7595	-31.4756	-6.52628									171.095	3.19564	-18.1916	22.1052
					40.36	3.18997	-9.34988	15.6046									173.805	3.25184	-16.9358	22.108
					82.51	7.15817	3.32509	11.0866									176.515	3.0796	-17.8332	22.4366
					30.18	5.91468	-8.36842	20.1051									179.224	3.32017	-16.3356	22.329
					357.79	-8.65775	-15.4056	-1.94571									181.934	3.00812	-15.533	23.3753
					366.75	-0.135976	-9.45356	8.36714									184.644	2.39596	-16.3886	20.8359
					240.78	2.32081	-3.43837	8.13754									187.354	2.67235	-17.3633	22.211
					236.68	1.86202	-2.64124	6.34477									190.064	2.76098	-16.1414	23.2193
					1037.63	-76.0085	-83.5325	-69.0566									192.774	3.17569	-16.0448	21.8898
					1032.17	-65.7033	-73.5622	-58.4085									195.484	2.43969	-17.1154	22.5738
					199.24	0.618449	-8.27874	9.42161									198.194	2.27494	-19.1973	21.9984
					356.84	-0.194388	-7.08972	7.03653									200.904	2.35678	-17.6552	22.95
					254.43	-5.00099	-16.9308	6.10204									203.614	1.54174	-17.0933	21.5595
					421.44	1.43992	-14.0012	16.3739									206.323	1.41644	-19.2053	21.1076
					588.57	-14.6355	-31.4819	1.58692									209.033	1.82149	-17.1828	21.3747
					126.62	2.12542	-12.301	17.3662									211.743	2.35159	-17.0773	20.5418
					106.72	-1.21721	-11.4583	9.05019									214.453	1.47808	-18.9538	21.6319
					92.71	-0.481799	-12.894	12.5571									217.163	2.24866	-17.8619	20.8918
					333.28	-8.64671	-14.2191	-2.50202									219.873	1.72017	-17.905	21.2397
					371.64	-10.0562	-18.9388	-1.19238									222.583	2.05439	-18.9237	21.1697
					232.2	2.8182	-4.12291	9.55441									225.293	1.70328	-17.9078	21.3416
					247.55	-0.513012	-7.84704	7.20443									228.003	1.93754	-17.2287	22.0415
					82.58	3.78053	-9.94093	18.9675									230.713	1.29952	-19.0994	22.1756
					121.3	5.66696	-10.0885	21.808									233.422	1.43681	-17.407	19.3371
					106.76	4.4224	-10.2122	19.9228									236.132	0.865915	-18.2136	20.6588
					209.07	0.773447	-15.2331	15.5637									238.842	0.863035	-18.3042	20.4619
					240.85	1.65856	-14.8895	17.596									241.552	1.03791	-18.9786	20.0449
					428.6	-8.05472	-25.3337	9.1048									244.262	1.0356	-19.2061	21.2103
					637.44	-14.4738	-30.7843	0.522387									246.972	0.982025	-19.9751	20.1061
					108.49	2.94347	-7.78425	14.1544									249.682	0.562946	-18.8916	20.5316
					121.51	1.77427	-10.2023	13.7924									252.392	0.15462	-19.8751	19.2916
					205.69	-6.98017	-15.0913	0.916858									255.102	0.165577	-19.8029	20.4334
					165.32	0.740242	-8.64539	10.4099									257.812	0.426671	-19.8643	19.9183
					87.4	5.85443	-11.1023	22.7446									260.521	0.132419	-20.4151	20.2642
					359.86	-4.35596	-12.4758	3.93054									263.231	0.43659	-19.0215	20.0386
					308.01	-8.44851	-14.7285	-2.28933									265.941	0.0839081	-18.0167	20.4639
					271.82	1.27748	-13.9305	15.607									268.651	-0.345924	-19.5134	19.5936
					189.53	-2.41993	-16.3128	11.2264									271.361	-0.34663	-19.2991	20.4715
					405.48	-0.281095	-3.95095	3.33046									274.071	-0.881758	-20.5096	20.5919
					401.94	1.30384	-3.9082	6.57596									276.781	-0.691526	-20.0882	19.8163
					290.08	3.74878	-0.575735	8.16527									279.491	-0.0753345	-20.1883	19.1593
					415.5	-3.98927	-7.96859	-0.0738703									282.201	-0.212541	-19.6046	17.6472
					477.19	0.452499	-8.7563	9.03016									284.911	-1.02148	-20.5271	18.0632
					387.64	3.37503	-5.64851	12.6788									287.62	-0.252596	-20.2776	20.1333
					75.48	1.3377	-11.736	13.8799									290.33	-0.306916	-21.5004	19.2514
					240.46	6.43026	-11.2319	22.9462									293.04	-0.441735	-20.3674	19.7773
					308.42	5.04362	-12.3422	22.0883									295.75	-0.81632	-20.7466	17.8822
					153.8	-1.56069	-9.32793	7.3816									298.46	-1.1715	-20.0378	17.9574
					321.16	-1.6049	-13.9178	10.7924									301.17	-1.50927	-21.0775	18.6812
					131.33	0.472992	-6.73881	7.71757									303.88	-1.06056	-20.1204	19.5313
					515.52	-13.0799	-26.3514	0.663111									306.59	-1.86533	-20.4284	18.3951
					149.28	13.3616	3.9205	22.7525									309.3	-1.36939	-21.7774	17.9304
					477.33	11.7821	-1.31037	24.7677									312.01	-1.51616	-20.3541	17.6114
					203.84	-1.15631	-11.1605	9.4207									314.719	-1.76299	-21.745	18.9879
					172.31	-0.404026	-12.0706	12.0989									317.429	-1.59545	-20.7713	19.2559
					175.93	0.566968	-13.3627	14.9273									320.139	-1.31033	-22.4539	18.1088
					230.79	8.43134	-5.38939	22.6775									322.849	-1.18829	-21.9005	18.8259
					444.54	7.46009	-0.608853	16.0031									325.559	-2.24079	-21.8918	18.1524
					799.97	-0.62989	-12.4863	11.4658									328.269	-2.11607	-22.313	17.3538
					793.72	-7.19723	-15.3464	1.60094									330.979	-2.16435	-23.1414	17.646
					625.65	-16.5172	-28.0281	-4.34308									333.689	-2.38205	-22.0187	16.5276
					341.28	-7.08469	-20.51	6.61483									336.399	-2.10344	-22.5451	16.4881
					310.06	6.99158	-5.70936	20.3883									339.109	-1.77935	-21.9361	17.0803
					239.67	1.51864	-13.2509	16.1563									341.818	-2.24599	-22.2372	16.6398
					240.26	-2.56453	-18.2458	13.1795									344.528	-2.9469	-22.4434	17.7166
					463.67	1.18556	-4.56888	7.0515									347.238	-2.70336	-23.4418	18.154
					95.65	3.16835	-10.9009	18.1965									349.948	-2.56393	-21.3403	18.0118
					415.25	2.58795	-1.85598	6.79666									352.658	-3.01447	-20.9839	18.2085
					476.31	-4.76553	-12.6384	3.85431									355.368	-2.72523	-23.508	16.3137
					459.84	1.66223	-4.34077	7.52116									358.078	-2.97768	-22.7377	16.5882
					284.7	3.80545	-0.884838	8.91164									360.788	-2.71061	-23.0209	17.5981
					278.4	-3.7534	-7.72259	0.230056									363.498	-3.25893	-22.1777	16.7151
					375.25	1.44592	-2.3537	5.48489									366.208	-2.61163	-22.1649	16.286
					331.09	3.30168	-0.236968	6.96154									368.917	-3.55023	-22.8276	17.9072
					276.68	2.07222	-4.48218	8.55444									371.627	-3.21204	-22.4289	15.4779
					333.06	5.66701	-3.25398	14.711									374.337	-3.68989	-23.4525	15.4894
					462.96	-4.13812	-11.3096	3.30873									377.047	-3.81576	-22.5785	14.4549
					148.77	3.21456	-11.192	17.8531									379.757	-3.27198	-22.7267	16.2881
					459.96	-17.3723	-25.5381	-8.8784									382.467	-3.78158	-22.9613	15.4852
					155.32	10.6819	2.41575	18.9079									385.177	-4.4238	-23.4928	15.3125
					154.6	6.053	-2.27369	15.0548									387.887	-4.42403	-22.809	16.1608
					220.87	0.978925	-14.0538	16.4851									390.597	-3.84188	-23.2816	15.1425
					267.44	6.52039	-7.57045	19.2457									393.307	-3.8765	-23.1729	15.9058
					802.45	-4.15376	-19.3068	12.4435									396.016	-3.50336	-24.447	16.1525
					982.95	-9.96851	-25.4878	6.81597									398.726	-4.41124	-24.0389	15.9117
					388.98	2.35	-12.769	17.7427									401.436	-4.08283	-23.8877	14.9634
					472.29	-6.2833	-23.6463	11.0261									404.146	-3.98637	-22.8459	16.2712
					335.08	-0.82566	-15.4748	13.1052									406.856	-5.07168	-24.9816	14.7443
					264.97	-3.88019	-19.5801	12.0427									409.566	-5.13512	-24.4729	14.7305
					1382.42	-46.3889	-65.2797	-27.4639									412.276	-4.58629	-24.4889	14.6276
					532.86	-11.0063	-29.3842	6.73706									414.986	-4.96015	-24.01	14.6101
					1308.91	-42.9268	-62.0763	-25.0341									417.696	-4.79761	-24.3843	15.7146
					132.59	3.67523	-8.408	15.9827									420.406	-4.61599	-25.0169	13.4311
					122.17	6.3261	-8.25096	19.9912									423.115	-5.13716	-24.3612	14.9675
					120.15	2.69375	-10.2189	15.6374									425.825	-5.50153	-23.9093	13.9924
					342.83	-2.16387	-17.3988	13.9237									428.535	-5.20442	-24.8077	13.6785
					323.31	-1.02264	-15.8102	15.139									431.245	-5.97289	-25.1812	14.1406
					337.02	-0.222885	-16.6291	15.9551									433.955	-5.58778	-26.1944	14.7476
					163.29	-1.41033	-5.47202	2.7158									436.665	-5.75845	-25.4207	13.3802
																	439.375	-5.12269	-25.9856	13.5168
																	442.085	-5.59607	-24.7683	15.2493
																	444.795	-6.01319	-25.3441	12.9444
																	447.505	-6.10187	-25.5502	13.7513
																	450.214	-5.95136	-25.7096	13.1389
																	452.924	-6.27427	-26.0112	14.9306
																	455.634	-5.885	-25.022	13.1063
																	458.344	-5.64735	-24.9868	13.2098
																	461.054	-5.87175	-25.5143	13.4287
																	463.764	-6.19871	-26.2127	13.8068
																	466.474	-6.62274	-26.4496	12.5968
																	469.184	-6.51313	-26.0134	13.9321
																	471.894	-6.88499	-25.8698	12.5238
																	474.604	-7.10847	-26.2449	12.0186
																	477.313	-6.76018	-25.3353	12.8614
																	480.023	-7.28521	-26.2874	12.9542
																	482.733	-7.41871	-27.0076	11.8695
																	485.443	-6.92665	-27.356	12.6307
																	488.153	-6.9113	-25.1846	12.783
																	490.863	-7.55043	-27.2307	12.1299
																	493.573	-7.17326	-26.8137	12.0982
																	496.283	-7.84683	-28.529	13.3535
																	498.993	-7.6794	-27.5142	12.0925
																	501.703	-7.28414	-27.3089	11.7692
																	504.412	-6.95906	-27.6277	12.8529
																	507.122	-8.2594	-27.7136	10.2479
																	509.832	-8.59615	-28.2342	12.1687
																	512.542	-7.87456	-27.6625	12.3661
																	515.252	-8.37796	-28.0885	11.3969
																	517.962	-7.98584	-27.7604	12.5533
																	520.672	-8.32316	-27.6427	12.5187
																	523.382	-8.39399	-27.3294	11.1991
																	526.092	-8.1681	-28.8826	11.3319
																	528.802	-7.81946	-27.7082	11.5019
																	531.511	-8.56575	-28.0048	9.99939
																	534.221	-9.01979	-27.7807	9.96264
																	536.931	-8.37018	-27.8801	11.2085
																	539.641	-9.02452	-27.3092	10.1558
																	542.351	-8.47088	-28.1745	10.3415
																	545.061	-8.9233	-27.2124	10.4452
																	547.771	-8.93561	-29.2527	10.4496
																	550.481	-9.32655	-27.6867	11.1237
																	553.191	-9.28969	-27.6193	10.7997
																	555.901	-9.45181	-29.8809	10.1393
																	558.61	-9.20975	-29.1736	9.72657
																	561.32	-9.08995	-29.3009	10.1434
																	564.03	-10.0783	-28.3861	10.4216
																	566.74	-9.58348	-28.3881	9.97496
																	569.45	-10.1341	-30.4761	9.28338
																	572.16	-9.64925	-31.1148	10.4474
																	574.87	-10.5505	-30.5644	9.36259
																	577.58	-10.3068	-31.0633	9.31765
																	580.29	-9.95095	-29.4256	10.7168
																	583	-10.2171	-29.3008	9.78936
																	585.709	-10.779	-29.4277	8.63496
																	588.419	-10.5027	-29.9003	8.66575
																	591.129	-10.241	-29.7998	9.64686
																	593.839	-10.5273	-30.6087	8.16521
																	596.549	-10.7709	-30.163	9.16444
																	599.259	-10.8457	-31.3922	8.48071
																	601.969	-11.206	-29.2917	9.94939
																	604.679	-10.9404	-30.5441	9.41642
																	607.389	-11.4364	-30.7732	8.70747
																	610.099	-11.2763	-29.8215	8.32383
																	612.808	-11.4117	-32.2214	7.49294
																	615.518	-12.1675	-32.5006	9.73978
																	618.228	-11.1362	-31.3	8.36542
																	620.938	-11.6377	-30.5458	8.46904
																	623.648	-11.2638	-30.137	8.59171
																	626.358	-11.9999	-30.7716	7.95473
																	629.068	-12.0016	-32.2299	6.78836
																	631.778	-12.1107	-32.2709	8.00949
																	634.488	-12.5088	-32.1235	6.72312
																	637.198	-12.6482	-31.2298	7.54255
																	639.907	-12.7623	-31.9108	7.09466
																	642.617	-12.592	-33.4356	6.93986
																	645.327	-12.0556	-32.3092	7.8358
																	648.037	-12.3245	-31.0092	6.87567
																	650.747	-12.2423	-32.6635	6.01374
																	653.457	-12.8719	-32.4995	7.07006
																	656.167	-13.2079	-32.8003	7.58108
																	658.877	-12.783	-32.8266	6.63997
																	661.587	-13.1355	-32.7206	6.69879
																	664.297	-12.9711	-32.0784	6.99498
																	667.006	-13.277	-31.837	7.61584
																	669.716	-12.4476	-33.6129	7.09964
																	672.426	-13.2591	-34.176	7.46095
																	675.136	-13.0829	-31.9815	7.83701
																	677.846	-13.3235	-32.7161	7.9521
																	680.556	-13.6859	-33.7275	6.06491
																	683.266	-13.4756	-33.6427	6.86408
																	685.976	-13.8987	-33.8232	6.09568
																	688.686	-13.937	-33.4799	5.31913
																	691.396	-14.195	-33.7663	5.22668
																	694.105	-13.7283	-33.4432	6.28872
																	696.815	-14.3134	-33.9115	6.8539
																	699.525	-13.8823	-34.4833	5.20755
																	702.235	-14.2883	-34.628	6.57926
																	704.945	-14.0096	-34.1572	6.25101
																	707.655	-14.6138	-34.5086	5.26151
																	710.365	-13.9522	-35.3352	6.17439
																	713.075	-14.9471	-35.5971	5.12154
																	715.785	-14.9068	-34.5277	6.11725
																	718.495	-15.1494	-34.387	6.0814
																	721.204	-14.954	-33.7533	4.21383
																	723.914	-14.6225	-35.5002	4.70087
																	726.624	-14.9205	-33.2068	3.87855
																	729.334	-15.433	-35.7035	5.75847
																	732.044	-14.9637	-35.1566	4.23975
																	734.754	-15.2848	-35.2456	3.56078
																	737.464	-15.4355	-35.2245	3.9455
																	740.174	-15.4961	-34.4815	5.27589
																	742.884	-15.8655	-34.6311	5.41514
																	745.594	-15.4504	-36.1868	3.94386
																	748.303	-15.3362	-35.549	6.20729
																	751.013	-15.7955	-34.7461	3.28852
																	753.723	-15.7866	-35.5705	2.01435
																	756.433	-16.0968	-35.4981	3.64812
																	759.143	-16.3408	-36.2292	3.63827
																	761.853	-16.6103	-36.7698	3.65251
																	764.563	-16.5013	-36.6911	4.32178
																	767.273	-16.1182	-36.3504	3.26746
																	769.983	-16.003	-35.5165	3.41658
																	772.693	-17.627	-36.2873	1.99621
																	775.402	-15.894	-36.7387	4.68337
																	778.112	-16.7135	-36.778	1.86431
																	780.822	-16.3963	-35.4584	3.38216
																	783.532	-16.7038	-37.5439	2.50834
																	786.242	-16.6607	-36.6576	3.84322
																	788.952	-17.4509	-38.2095	2.8851
																	791.662	-17.2158	-36.818	3.35198
																	794.372	-17.27	-37.2663	2.57937
																	797.082	-17.3296	-37.4342	2.19279
																	799.792	-17.6908	-36.9593	2.94125
																	802.501	-16.9782	-37.2105	3.27228
																	805.211	-17.7459	-37.6636	3.14256
																	807.921	-17.7309	-37.9521	2.13628
																	810.631	-17.5814	-36.4522	1.95126
																	813.341	-17.9109	-37.2752	1.05616
																	816.051	-17.8805	-38.8824	2.35827
																	818.761	-18.3465	-38.0482	2.10953
																	821.471	-17.7547	-36.8984	2.25969
																	824.181	-18.4723	-38.4265	0.681487
																	826.891	-17.8468	-37.7961	1.70983
																	829.6	-18.3888	-37.8886	1.33755
																	832.31	-18.4365	-37.7078	2.03548
																	835.02	-18.5265	-39.0201	1.5464
																	837.73	-18.365	-38.67	1.32716
																	840.44	-18.681	-38.442	1.61156
																	843.15	-18.9274	-38.6125	1.64595
																	845.86	-18.2471	-38.8062	1.07823
																	848.57	-18.5347	-38.3783	0.847398
																	851.28	-19.8183	-39.2824	0.763302
																	853.99	-18.8548	-38.3707	2.0961
																	856.699	-19.4018	-38.2762	-0.882711
																	859.409	-19.1285	-39.5702	0.597779
																	862.119	-20.0834	-40.2638	-0.65246
																	864.829	-19.9186	-38.3337	0.0220256
																	867.539	-19.6685	-40.3959	0.794618
																	870.249	-19.5484	-40.4039	-0.828821
																	872.959	-19.8286	-41.826	-0.298317
																	875.669	-20.0125	-39.781	0.438015
																	878.379	-20.1858	-40.1974	-0.0809362
																	881.089	-19.5561	-39.7009	0.914474
																	883.798	-20.0014	-39.1829	0.929603
																	886.508	-20.0791	-40.2376	-0.269332
																	889.218	-20.6367	-39.5832	-0.114577
																	891.928	-20.2545	-40.1605	-0.790826
																	894.638	-20.3445	-41.7039	-1.06605
																	897.348	-20.4314	-41.0057	-0.572953
																	900.058	-21.129	-42.1611	0.991076
																	902.768	-20.903	-41.2186	-0.16473
																	905.478	-20.7277	-40.9986	-0.701731
																	908.188	-20.8212	-39.9453	-0.992359
																	910.897	-20.5	-41.1806	-0.697567
																	913.607	-20.9871	-42.0111	-0.293522
																	916.317	-21.3084	-41.4525	-0.264669
																	919.027	-21.7551	-42.2094	-0.654651
																	921.737	-21.1926	-41.0602	-1.15164
																	924.447	-21.7067	-42.7741	-1.55929
																	927.157	-21.4103	-41.1981	-1.90573
																	929.867	-21.7134	-41.9537	-1.71259
																	932.577	-21.3668	-41.6529	-2.20084
																	935.287	-21.8634	-42.2165	-1.21881
																	937.996	-21.3649	-42.0137	-0.920603
																	940.706	-21.2125	-42.3305	-1.4172
																	943.416	-21.9569	-41.5368	-1.02319
																	946.126	-22.2665	-43.4684	-1.46086
																	948.836	-21.966	-43.6832	-1.17885
																	951.546	-22.5368	-42.5524	-2.71382
																	954.256	-22.1022	-43.3705	-2.53454
																	956.966	-22.7837	-41.8774	-2.37561
																	959.676	-22.8692	-42.8307	-2.25342
																	962.386	-22.7844	-41.9472	-2.75747
																	965.095	-22.8053	-43.103	-2.42435
																	967.805	-22.7098	-43.6134	-1.78664
																	970.515	-22.947	-44.3256	-3.04755
																	973.225	-22.9137	-44.066	-4.54127
																	975.935	-23.0618	-42.7706	-2.88066
																	978.645	-23.5258	-43.6095	-1.51796
																	981.355	-23.1127	-42.6006	-2.07407
																	984.065	-23.7238	-43.1652	-3.73757
																	986.775	-23.3337	-43.99	-3.7986
																	989.485	-24.0149	-44.8378	-2.43905
																	992.194	-23.4695	-43.2374	-3.88776
																	994.904	-23.895	-44.7317	-2.3981
																	997.614	-23.541	-44.7689	-3.92255
																	1000.32	-24.0311	-42.9888	-3.23818
																	1003.03	-23.8633	-43.0929	-3.27207
																	1005.74	-24.0345	-44.3002	-1.47279
																	1008.45	-24.2025	-44.3107	-3.21442
																	1011.16	-23.9688	-44.4547	-3.81814
																	1013.87	-24.3118	-43.3769	-4.73776
																	1016.58	-24.6644	-45.4533	-2.46358
																	1019.29	-24.3392	-44.0668	-4.68831
																	1022	-24.5367	-45.2585	-4.95007
																	1024.71	-24.9995	-45.0354	-4.4285
																	1027.42	-24.2851	-44.2562	-3.0296
																	1030.13	-24.1861	-44.4296	-4.71362
																	1032.84	-26.0909	-44.5199	-3.73924
																	1035.55	-25.3706	-44.6399	-4.47356
																	1038.26	-25.1862	-45.2218	-5.71894
																	1040.97	-25.5423	-45.5617	-6.51867
																	1043.68	-25.616	-45.5602	-5.37914
																	1046.39	-25.1027	-46.34	-5.91769
																	1049.1	-24.6752	-46.2353	-3.89294
																	1051.81	-25.3625	-47.0504	-4.40453
																	1054.52	-26.2575	-46.0942	-4.55096
																	1057.23	-25.9077	-46.5861	-3.7371
																	1059.94	-26.1831	-46.793	-6.01986
																	1062.65	-25.8815	-46.1937	-6.44987
																	1065.36	-26.1523	-47.0955	-4.66349
																	1068.07	-26.0335	-46.8128	-6.25454
																	1070.78	-26.2267	-46.8714	-4.08666
																	1073.49	-26.0624	-47.3865	-5.07472
																	1076.2	-27.0026	-46.4047	-5.45236
																	1078.91	-27.1687	-47.2649	-5.17942
																	1081.62	-26.6979	-47.8465	-5.24313
																	1084.33	-26.7679	-45.4336	-6.55231
																	1087.04	-26.3652	-48.3189	-5.93308
																	1089.75	-27.724	-46.8328	-5.72282
																	1092.46	-27.6897	-46.6122	-8.01797
																	1095.17	-26.9968	-49.137	-7.21435
																	1097.88	-27.0604	-47.8673	-6.81575
																	1100.59	-27.3617	-48.253	-6.83107
																	1103.3	-27.2079	-49.8381	-6.74323
																	1106.01	-27.1924	-47.4997	-6.2867
																	1108.72	-27.5452	-47.2718	-7.28411
																	1111.43	-27.7826	-49.4257	-5.52648
																	1114.14	-27.777	-48.0633	-6.74652
																	1116.85	-27.7904	-47.575	-6.71594
																	1119.56	-27.903	-49.1696	-6.55492
																	1122.27	-27.5672	-49.7135	-8.03312
																	1124.98	-28.3475	-48.8126	-6.89361
																	1127.69	-28.7433	-48.5386	-6.44155
																	1130.4	-27.9132	-49.5742	-7.02215
																	1133.11	-28.9287	-49.8304	-8.37507
																	1135.82	-28.8049	-48.9126	-7.7365
																	1138.53	-28.1078	-48.6456	-5.9084
																	1141.24	-28.6966	-49.8544	-7.28281
																	1143.95	-28.7532	-49.7756	-7.49083
																	1146.66	-28.8387	-50.2031	-8.30838
																	1149.37	-28.5142	-49.2284	-7.42837
																	1152.08	-29.0213	-50.4835	-8.60562
																	1154.79	-29.0157	-49.1756	-8.56244
																	1157.5	-29.1514	-50.9527	-8.21105
																	1160.21	-29.389	-49.9875	-7.71552
																	1162.92	-29.6319	-50.9786	-7.92892
																	1165.63	-29.163	-48.644	-9.34371
																	1168.34	-29.4274	-50.3701	-8.80094
																	1171.05	-29.3424	-49.7458	-9.32196
																	1173.76	-29.6667	-50.6211	-9.04487
																	1176.47	-29.8835	-50.9913	-8.81046
																	1179.18	-29.7379	-50.2787	-9.49274
																	1181.89	-30.0345	-49.8377	-9.0917
																	1184.6	-30.3258	-50.8823	-7.65798
																	1187.31	-30.0095	-50.4203	-9.42297
																	1190.02	-30.0636	-51.1705	-10.6114
																	1192.73	-30.5031	-51.6412	-8.62672
																	1195.44	-30.6328	-50.6906	-8.75456
																	1198.15	-30.1571	-51.4458	-8.78011
																	1200.86	-30.7828	-51.5835	-11.0847
																	1203.57	-30.3094	-51.2718	-10.477
																	1206.28	-31.0576	-51.9492	-11.1393
																	1208.99	-31.0636	-51.8488	-9.04166
																	1211.7	-30.8886	-52.6778	-9.33557
																	1214.41	-31.0616	-52.3738	-10.608
																	1217.12	-30.9968	-52.97	-10.0522
																	1219.83	-31.4338	-53.0146	-9.21841
																	1222.54	-31.223	-51.9746	-11.2997
																	1225.25	-31.3835	-53.176	-9.85056
																	1227.96	-31.2622	-51.9988	-10.2105
																	1230.67	-32.0092	-52.1848	-10.4105
																	1233.38	-31.4311	-52.6702	-10.3454
																	1236.09	-31.6935	-52.5292	-10.0636
																	1238.8	-31.3989	-53.5488	-9.95169
																	1241.51	-32.1099	-52.4176	-11.0678
																	1244.22	-32.2583	-52.9913	-11.5711
																	1246.93	-31.9994	-52.827	-9.93908
																	1249.63	-31.307	-54.1663	-10.2055
																	1252.34	-32.6063	-52.9934	-10.9186
																	1255.05	-31.8898	-52.8864	-11.024
																	1257.76	-32.28	-53.5197	-9.83447
																	1260.47	-32.5182	-53.5879	-12.2053
																	1263.18	-33.0738	-53.1321	-10.7937
																	1265.89	-32.5554	-54.0281	-11.817
																	1268.6	-32.8924	-53.2063	-11.8107
																	1271.31	-32.7692	-52.7873	-10.496
																	1274.02	-33.076	-54.3983	-10.974
																	1276.73	-33.3274	-54.0097	-11.4951
																	1279.44	-33.3722	-55.0337	-12.5788
																	1282.15	-32.7234	-53.3125	-11.8876
																	1284.86	-32.9004	-53.7542	-12.1107
																	1287.57	-33.2032	-54.2292	-12.4332
																	1290.28	-33.4006	-54.7804	-12.9324
																	1292.99	-33.6054	-53.9835	-12.7727
																	1295.7	-33.7299	-55.7181	-13.3227
																	1298.41	-34.4286	-53.9365	-12.939
																	1301.12	-33.6158	-55.6801	-12.5984
																	1303.83	-33.9229	-55.256	-13.0519
																	1306.54	-33.981	-55.32	-11.8824
																	1309.25	-33.596	-55.1208	-10.5981
																	1311.96	-34.3641	-56.2556	-12.9459
																	1314.67	-34.7292	-54.7622	-14.3024
																	1317.38	-34.5773	-55.2327	-12.8312
																	1320.09	-34.2183	-55.8882	-14.0733
																	1322.8	-34.4118	-54.7081	-13.5712
																	1325.51	-34.8493	-57.0709	-12.0805
																	1328.22	-34.7447	-55.8035	-12.0821
																	1330.93	-35.0086	-55.4649	-12.3785
																	1333.64	-34.6488	-56.8177	-13.431
																	1336.35	-35.0843	-55.7034	-14.0987
																	1339.06	-35.2844	-57.1632	-12.3966
																	1341.77	-35.2918	-56.6628	-14.0711
																	1344.48	-35.4745	-55.8947	-14.3173
																	1347.19	-35.1775	-56.3755	-14.0147
																	1349.9	-35.3607	-56.7806	-14.8859
																	1352.61	-35.9026	-56.0525	-15.4693
																	1355.32	-35.1251	-56.6434	-14.3801
																	1358.03	-35.5807	-57.245	-12.161
																	1360.74	-36.109	-57.1448	-14.6766
																	1363.45	-36.3604	-57.6538	-14.0455
																	1366.16	-36.716	-57.5643	-13.9722
																	1368.87	-35.6897	-57.4029	-15.9504
																	1371.58	-36.0601	-57.6468	-14.1044
																	1374.29	-36.421	-59.8224	-14.9707
																	1377	-36.387	-57.4515	-15.9058
																	1379.71	-37.5402	-57.7148	-16.0134
																	1382.42	-36.2291	-58.4418	-13.3388

## Sheet: Figure 6
Information	Column_name	Description			Fig_6a_data	Species richness of plot group (m-2)	SD			Fig_6c_data	Species richness of plot group (m-2)	CV			Fig_6b_data	Species richness of plot group (m-2)	median of log(SD)	2.5% quantile of log(SD)	97.5% quantile of log(SD)			Fig_6b_shade data	Species richness of plot group (m-2)	median of log(SD)	2.5% quantile of log(SD)	97.5% quantile of log(SD)			Fig_6d_data	Species richness of plot group (m-2)	median of log(CV)	2.5% quantile of log(CV)	97.5% quantile of log(CV)			Fig_6d_shade data	Species richness of plot group (m-2)	median of log(CV)	2.5% quantile of log(CV)	97.5% quantile of log(CV)
	Species richness of plot group (m-2)	Species richness was used to group plots containing one, two, three species, etc. If a group has less than three plots,				1	580.24				1	59.5				6	4.97322	4.91329	5.02855				1	5.15641	4.67465	5.67725				6	-1.05079	-1.10601	-0.995345				1	-0.89348	-1.14189	-0.642778
		it was combined with the next group to ensure there were three or more plots in each group.				2	374.72				2	67.16				5	5.03276	4.97209	5.09623				1.1022	5.15444	4.67375	5.65175				5	-0.966089	-1.02654	-0.906323				1.1022	-0.897557	-1.15912	-0.645541
		Within each plot group, the weighted average value of plot richness is used as the species richness of plot group.				3	321.24				3	71.05				4	5.14319	5.07766	5.21423				1.20441	5.16647	4.67404	5.69154				4	-0.829137	-0.897984	-0.761579				1.20441	-0.895011	-1.13684	-0.640586
	SD (g m-2)	The standard deviation of productivity across plots within plot groups				4	293.59				4	75.75				7	4.99118	4.93347	5.04926				1.30661	5.16717	4.62982	5.68196				7	-1.08376	-1.14025	-1.02987				1.30661	-0.90654	-1.15254	-0.660602
	CV (%)	The coefficient of variation of productivity across plots within plot groups				5	277.13				5	68.77				8	4.92285	4.86859	4.98322				1.40882	5.16534	4.70038	5.65753				8	-1.11532	-1.16845	-1.05052				1.40882	-0.908014	-1.14792	-0.643677
	log(SD)	Logarithmic value of SD				6	309.98				6	74.95				9	5.00774	4.95027	5.0681				1.51102	5.15659	4.67227	5.64066				9	-1.00096	-1.05634	-0.938169				1.51102	-0.910482	-1.16932	-0.656651
	log(CV)	Logarithmic value of CV				7	337.48				7	77.48				10	4.80752	4.74305	4.86775				1.61323	5.14376	4.65866	5.6362				10	-1.11405	-1.17149	-1.05699				1.61323	-0.901853	-1.16858	-0.638116
						8	359.78				8	85.48				3	5.16575	5.07804	5.25069				1.71543	5.16713	4.62593	5.65361				3	-0.946609	-1.0249	-0.857636				1.71543	-0.909977	-1.1743	-0.646738
						9	362.67				9	89.32				11	4.77802	4.71371	4.84679				1.81764	5.13702	4.6623	5.62348				11	-1.163	-1.22706	-1.09554				1.81764	-0.917037	-1.15221	-0.654738
						10	334.43				10	89.56				14	4.94704	4.88149	5.01893				1.91984	5.15805	4.62256	5.64422				14	-0.985558	-1.04976	-0.92081				1.91984	-0.917992	-1.1564	-0.647387
						11	329.04				11	86.02				12	4.74822	4.67883	4.82503				2.02204	5.12951	4.61992	5.62539				12	-1.09443	-1.16021	-1.03145				2.02204	-0.923185	-1.17335	-0.673793
						12	277.24				12	80.67				13	4.86413	4.79761	4.93312				2.12425	5.12999	4.61824	5.61014				13	-1.00833	-1.07021	-0.939142				2.12425	-0.919892	-1.16583	-0.668161
						13	266.04				13	75.7				27	4.14159	4.01084	4.28012				2.22645	5.13452	4.63444	5.61827				27	-1.45446	-1.56632	-1.32658				2.22645	-0.917131	-1.19402	-0.657901
						14	264.98				14	70.94				22	4.32388	4.21768	4.42924				2.32866	5.11824	4.62033	5.62424				22	-1.39275	-1.48763	-1.2902				2.32866	-0.925468	-1.16402	-0.685611
						15	241.96				15	69.28				20	4.33781	4.23847	4.43509				2.43086	5.12182	4.63838	5.60849				20	-1.31092	-1.40468	-1.2173				2.43086	-0.931018	-1.18098	-0.664783
						16	248.18				16	75.16				31	4.26103	4.11786	4.41698				2.53307	5.11685	4.63368	5.59579				31	-1.39943	-1.5238	-1.26128				2.53307	-0.930493	-1.20022	-0.686573
						17	192.72				17	62.15				25	4.2739	4.16537	4.39689				2.63527	5.10973	4.61705	5.58473				25	-1.39202	-1.49354	-1.2794				2.63527	-0.930163	-1.17451	-0.670341
						18	189.97				18	62.58				29	4.305	4.17469	4.43828				2.73747	5.1113	4.61649	5.60783				29	-1.32378	-1.43564	-1.19806				2.73747	-0.93184	-1.18571	-0.690422
						19	153.94				19	54.43				23	4.09804	3.97256	4.2224				2.83968	5.10978	4.59735	5.59437				23	-1.57684	-1.70125	-1.4636				2.83968	-0.931439	-1.17592	-0.683422
						20	153.45				20	54.16				28	4.21598	4.08535	4.37421				2.94188	5.11471	4.62438	5.60562				28	-1.41452	-1.53425	-1.27865				2.94188	-0.940804	-1.18769	-0.678521
						21	139.76				21	45.99				24	4.11592	3.99289	4.24871				3.04409	5.11438	4.61408	5.62645				24	-1.56237	-1.68009	-1.44415				3.04409	-0.937249	-1.19439	-0.694827
						22	148.37				22	48.42				30	4.2252	4.09294	4.38606				3.14629	5.09605	4.58638	5.5762				30	-1.4506	-1.57089	-1.31629				3.14629	-0.933845	-1.21024	-0.672478
						23	140.36				23	45.67				26	4.25732	4.13034	4.3902				3.2485	5.10111	4.62512	5.62931				26	-1.4351	-1.55509	-1.31633				3.2485	-0.943174	-1.19695	-0.701955
						24	144.33				24	47.6				32	3.95211	3.78421	4.13269				3.3507	5.09679	4.58533	5.58202				32	-1.63076	-1.78297	-1.48517				3.3507	-0.94194	-1.20252	-0.680646
						25	124.21				25	43.18				34	4.15542	3.96243	4.35894				3.45291	5.0929	4.60845	5.60574				34	-1.56469	-1.72751	-1.38697				3.45291	-0.950852	-1.21433	-0.699119
						26	137.36				26	46.16				39	3.94104	3.61585	4.29442				3.55511	5.09025	4.59989	5.57231				39	-1.65866	-1.88926	-1.42063				3.55511	-0.943161	-1.1976	-0.683939
						27	120.65				27	44.93				33	4.23538	4.05977	4.44262				3.65731	5.08889	4.60409	5.57636				33	-1.44993	-1.60254	-1.29349				3.65731	-0.951301	-1.20887	-0.693895
						28	144.63				28	52.72				36	4.17818	3.9666	4.42028				3.75952	5.07366	4.60846	5.53647				36	-1.56547	-1.74493	-1.38102				3.75952	-0.955343	-1.20789	-0.718201
						29	135.9				29	50.6				35	4.11264	3.89573	4.3532				3.86172	5.0771	4.57332	5.55503				35	-1.58106	-1.75607	-1.40081				3.86172	-0.949542	-1.21487	-0.705958
						30	129.46				30	44.74				38	4.33496	4.06631	4.62832				3.96393	5.06072	4.60823	5.53206				38	-1.49819	-1.68379	-1.26728				3.96393	-0.954435	-1.22182	-0.692588
						31	143.54				31	52.07				37	3.82424	3.59777	4.07051				4.06613	5.06082	4.58479	5.54725				37	-1.68765	-1.87235	-1.4897				4.06613	-0.947508	-1.20489	-0.717233
						32	117.46				32	41.79				16	4.8623	4.788	4.9355				4.16834	5.07369	4.56913	5.57118				16	-0.958041	-1.02571	-0.880853				4.16834	-0.959828	-1.19795	-0.691165
						33	125.48				33	44.16				17	4.61761	4.53849	4.70434				4.27054	5.07407	4.57306	5.54432				17	-1.12827	-1.20397	-1.05269				4.27054	-0.965934	-1.21578	-0.701743
						34	114.07				34	36.68				19	4.32623	4.23952	4.42077				4.37275	5.05674	4.57246	5.5436				19	-1.31849	-1.40593	-1.22819				4.37275	-0.964644	-1.21479	-0.709679
						35	120.8				35	39.52				15	4.89962	4.83205	4.97185				4.47495	5.06693	4.55987	5.61001				15	-0.970403	-1.04348	-0.902392				4.47495	-0.963281	-1.22806	-0.726589
						36	125.03				36	39.31				18	4.55101	4.47203	4.6296				4.57715	5.05865	4.5489	5.52307				18	-1.17187	-1.24771	-1.09294				4.57715	-0.963437	-1.21705	-0.734653
						37	136.91				37	52.79				2	5.32598	5.22196	5.43495				4.67936	5.06158	4.58441	5.54227				2	-0.973781	-1.07249	-0.8769				4.67936	-0.966952	-1.21536	-0.714359
						38	160.43				38	51.08				21	4.39264	4.29196	4.49379				4.78156	5.05543	4.57371	5.54599				21	-1.32839	-1.42067	-1.22547				4.78156	-0.971988	-1.23359	-0.712259
						39	138.04				39	49.68				41	4.06436	3.76018	4.38487				4.88377	5.04988	4.58055	5.52997				41	-1.67154	-1.88517	-1.45457				4.88377	-0.973983	-1.22383	-0.724354
						40	126.56				40	34.37				43	3.80978	3.44412	4.21158				4.98597	5.04702	4.51898	5.53905				43	-1.75359	-2.00861	-1.5142				4.98597	-0.970425	-1.22002	-0.722528
						41	145.81				41	42.78				45	4.21639	3.93583	4.5406				5.08818	5.0434	4.5316	5.54412				45	-1.60628	-1.809	-1.35616				5.08818	-0.970438	-1.22666	-0.723355
						42	136.17				42	31.81				40	4.09984	3.82211	4.41655				5.19038	5.03486	4.51327	5.52288				40	-1.66695	-1.86822	-1.45012				5.19038	-0.981087	-1.22882	-0.723503
						43	118.9				43	35.32				49.25	4.00684	3.65473	4.3794				5.29259	5.04268	4.55636	5.50395				49.25	-1.72258	-1.93941	-1.46177				5.29259	-0.973545	-1.2232	-0.731076
						44	47.25				44	11.62				42	4.19818	3.87041	4.58615				5.39479	5.01472	4.51837	5.51424				42	-1.65714	-1.8844	-1.41315				5.39479	-0.984559	-1.25406	-0.724008
						45	185.74				45	61.17				1	5.99602	5.91241	6.08165				5.49699	5.02921	4.54091	5.51042				1	-0.861277	-0.946199	-0.77539				5.49699	-0.98046	-1.24465	-0.742758
						46	61.16				46	16.43				46	3.86778	3.50526	4.31192				5.5992	5.02978	4.51217	5.5013				46	-1.7664	-2.03735	-1.51257				5.5992	-0.986585	-1.24162	-0.726666
						48.8	101.28				48.8	37.03				44	3.82873	3.43083	4.26068				5.7014	5.03911	4.48694	5.52273				44	-1.76215	-2.01459	-1.50043				5.7014	-0.98912	-1.24165	-0.723247
																							5.80361	5.01392	4.52988	5.54405											5.80361	-0.9856	-1.23084	-0.746893
																							5.90581	5.01733	4.53196	5.50433											5.90581	-0.990685	-1.24033	-0.712225
																							6.00802	5.02864	4.53819	5.52586											6.00802	-0.996517	-1.24024	-0.751298
																							6.11022	5.01114	4.5241	5.49344											6.11022	-0.99408	-1.24668	-0.730568
																							6.21242	5.01264	4.50204	5.51575											6.21242	-0.994497	-1.23987	-0.7535
																							6.31463	5.00034	4.48914	5.50341											6.31463	-0.999235	-1.25905	-0.744814
																							6.41683	4.99002	4.5122	5.50716											6.41683	-1.00001	-1.25164	-0.750369
																							6.51904	4.99565	4.4712	5.50675											6.51904	-0.999173	-1.24912	-0.739073
																							6.62124	5.00485	4.48787	5.50281											6.62124	-1.00376	-1.25325	-0.764806
																							6.72345	4.98384	4.49343	5.48316											6.72345	-1.00808	-1.26064	-0.769695
																							6.82565	4.973	4.4907	5.51244											6.82565	-1.00745	-1.25595	-0.766568
																							6.92786	4.98615	4.51	5.46777											6.92786	-1.01005	-1.25885	-0.771162
																							7.03006	4.97771	4.46635	5.47034											7.03006	-1.018	-1.26294	-0.781702
																							7.13226	4.97941	4.49908	5.46046											7.13226	-1.0167	-1.25848	-0.7653
																							7.23447	4.97331	4.46936	5.45181											7.23447	-1.01743	-1.28336	-0.776093
																							7.33667	4.97116	4.4783	5.48519											7.33667	-1.01486	-1.25809	-0.75881
																							7.43888	4.9652	4.45407	5.44367											7.43888	-1.02094	-1.27726	-0.769431
																							7.54108	4.96854	4.47432	5.47155											7.54108	-1.0314	-1.26989	-0.785795
																							7.64329	4.96189	4.49918	5.44725											7.64329	-1.02526	-1.27957	-0.760278
																							7.74549	4.96842	4.48506	5.48193											7.74549	-1.02983	-1.28955	-0.782718
																							7.8477	4.96825	4.5051	5.44921											7.8477	-1.02518	-1.28679	-0.779992
																							7.9499	4.95071	4.44467	5.46892											7.9499	-1.02598	-1.27315	-0.774219
																							8.0521	4.94967	4.45963	5.4282											8.0521	-1.03732	-1.28701	-0.786285
																							8.15431	4.94576	4.43408	5.45041											8.15431	-1.03985	-1.29721	-0.778611
																							8.25651	4.9607	4.45085	5.43503											8.25651	-1.03349	-1.29592	-0.789479
																							8.35872	4.93378	4.43284	5.41843											8.35872	-1.04138	-1.29447	-0.779932
																							8.46092	4.942	4.44003	5.41501											8.46092	-1.03904	-1.30116	-0.783284
																							8.56313	4.92462	4.42465	5.36078											8.56313	-1.04091	-1.30229	-0.770989
																							8.66533	4.93597	4.46366	5.41451											8.66533	-1.04674	-1.29502	-0.801544
																							8.76754	4.93813	4.44903	5.43764											8.76754	-1.04171	-1.30278	-0.789897
																							8.86974	4.92189	4.42301	5.42472											8.86974	-1.05022	-1.29743	-0.796793
																							8.97194	4.92301	4.4108	5.3794											8.97194	-1.05123	-1.30806	-0.814251
																							9.07415	4.9163	4.41899	5.40162											9.07415	-1.06065	-1.31035	-0.790818
																							9.17635	4.91191	4.42536	5.41374											9.17635	-1.05435	-1.30129	-0.801513
																							9.27856	4.91273	4.44612	5.41248											9.27856	-1.05126	-1.3159	-0.806789
																							9.38076	4.9021	4.41807	5.41118											9.38076	-1.06305	-1.31483	-0.812948
																							9.48297	4.89814	4.43335	5.40719											9.48297	-1.06097	-1.30844	-0.81146
																							9.58517	4.89922	4.40079	5.39664											9.58517	-1.05851	-1.29859	-0.814072
																							9.68737	4.90467	4.43325	5.39802											9.68737	-1.07103	-1.32536	-0.816062
																							9.78958	4.90163	4.39073	5.39368											9.78958	-1.06178	-1.29086	-0.816397
																							9.89178	4.8926	4.4208	5.36094											9.89178	-1.07141	-1.30782	-0.806291
																							9.99399	4.89871	4.40282	5.38595											9.99399	-1.06452	-1.30464	-0.826667
																							10.0962	4.89882	4.42765	5.38165											10.0962	-1.06595	-1.31624	-0.821032
																							10.1984	4.88741	4.40131	5.37561											10.1984	-1.06993	-1.33236	-0.832597
																							10.3006	4.88268	4.38671	5.35002											10.3006	-1.07516	-1.32464	-0.838844
																							10.4028	4.8926	4.39227	5.35819											10.4028	-1.07693	-1.33106	-0.826845
																							10.505	4.87435	4.42061	5.3607											10.505	-1.0826	-1.33414	-0.839766
																							10.6072	4.8723	4.37125	5.33416											10.6072	-1.0831	-1.33398	-0.844893
																							10.7094	4.86198	4.39455	5.34371											10.7094	-1.08832	-1.3382	-0.846029
																							10.8116	4.87538	4.37343	5.36717											10.8116	-1.09206	-1.33345	-0.843789
																							10.9138	4.86749	4.3749	5.35414											10.9138	-1.09222	-1.35176	-0.856721
																							11.016	4.86696	4.38469	5.35808											11.016	-1.09259	-1.3501	-0.848452
																							11.1182	4.85703	4.40001	5.33891											11.1182	-1.09014	-1.34326	-0.84917
																							11.2204	4.85907	4.37162	5.34165											11.2204	-1.0988	-1.34716	-0.848282
																							11.3226	4.8551	4.36751	5.32833											11.3226	-1.09683	-1.33561	-0.839494
																							11.4248	4.86102	4.34904	5.34341											11.4248	-1.09449	-1.3554	-0.856368
																							11.5271	4.85436	4.37218	5.3219											11.5271	-1.10745	-1.34739	-0.86099
																							11.6293	4.83939	4.34683	5.34169											11.6293	-1.10221	-1.35843	-0.853778
																							11.7315	4.8439	4.34916	5.32063											11.7315	-1.09652	-1.35832	-0.860005
																							11.8337	4.82391	4.31194	5.33084											11.8337	-1.10625	-1.35604	-0.864973
																							11.9359	4.83478	4.35167	5.35587											11.9359	-1.10194	-1.34286	-0.833785
																							12.0381	4.8452	4.36412	5.31987											12.0381	-1.11502	-1.36267	-0.851806
																							12.1403	4.84043	4.35279	5.32423											12.1403	-1.10506	-1.35659	-0.863557
																							12.2425	4.82812	4.32301	5.28842											12.2425	-1.11234	-1.36195	-0.877473
																							12.3447	4.82334	4.31076	5.3097											12.3447	-1.11742	-1.36055	-0.858899
																							12.4469	4.8123	4.31772	5.31575											12.4469	-1.11841	-1.36938	-0.860858
																							12.5491	4.82451	4.30178	5.301											12.5491	-1.12204	-1.36899	-0.874244
																							12.6513	4.80766	4.31662	5.30473											12.6513	-1.12044	-1.34094	-0.869006
																							12.7535	4.79477	4.32415	5.29261											12.7535	-1.12459	-1.37447	-0.878529
																							12.8557	4.81212	4.30293	5.26784											12.8557	-1.12834	-1.39007	-0.890019
																							12.9579	4.79943	4.33267	5.28696											12.9579	-1.13217	-1.3677	-0.881747
																							13.0601	4.79734	4.32986	5.32186											13.0601	-1.12661	-1.37004	-0.869133
																							13.1623	4.78933	4.3074	5.28679											13.1623	-1.1321	-1.39713	-0.883887
																							13.2645	4.8015	4.32258	5.29709											13.2645	-1.13428	-1.39852	-0.892365
																							13.3667	4.78263	4.2617	5.25281											13.3667	-1.12824	-1.3773	-0.883072
																							13.4689	4.79644	4.32195	5.26806											13.4689	-1.13946	-1.38401	-0.898548
																							13.5711	4.78437	4.2834	5.27278											13.5711	-1.13125	-1.39579	-0.904144
																							13.6733	4.79619	4.26246	5.29449											13.6733	-1.13812	-1.38611	-0.875027
																							13.7756	4.7635	4.28441	5.25426											13.7756	-1.15145	-1.39313	-0.904811
																							13.8778	4.77196	4.29108	5.26127											13.8778	-1.15351	-1.40554	-0.918549
																							13.98	4.77375	4.2519	5.24819											13.98	-1.14703	-1.401	-0.907106
																							14.0822	4.7625	4.28824	5.24054											14.0822	-1.14876	-1.39789	-0.908438
																							14.1844	4.76901	4.282	5.23023											14.1844	-1.14996	-1.42776	-0.902086
																							14.2866	4.75	4.2552	5.23475											14.2866	-1.14878	-1.40267	-0.905393
																							14.3888	4.75422	4.27229	5.25376											14.3888	-1.15486	-1.41757	-0.92295
																							14.491	4.76098	4.28593	5.25563											14.491	-1.15707	-1.4078	-0.897714
																							14.5932	4.74604	4.2627	5.22046											14.5932	-1.15779	-1.39993	-0.91247
																							14.6954	4.74205	4.27819	5.20662											14.6954	-1.16474	-1.39903	-0.923693
																							14.7976	4.74798	4.24937	5.21539											14.7976	-1.16381	-1.41912	-0.926827
																							14.8998	4.722	4.26819	5.21594											14.8998	-1.16262	-1.4233	-0.916837
																							15.002	4.73798	4.25287	5.25469											15.002	-1.16878	-1.41194	-0.938593
																							15.1042	4.73823	4.28562	5.24343											15.1042	-1.16666	-1.40322	-0.933616
																							15.2064	4.73453	4.26496	5.21769											15.2064	-1.16832	-1.42375	-0.917801
																							15.3086	4.74586	4.22027	5.24354											15.3086	-1.17494	-1.41578	-0.929291
																							15.4108	4.74622	4.25153	5.23924											15.4108	-1.17173	-1.42421	-0.937121
																							15.513	4.72286	4.22134	5.2224											15.513	-1.18671	-1.42388	-0.929386
																							15.6152	4.72721	4.24492	5.22403											15.6152	-1.18234	-1.42883	-0.937395
																							15.7174	4.71578	4.23597	5.20462											15.7174	-1.18819	-1.43732	-0.937659
																							15.8196	4.72164	4.21295	5.1837											15.8196	-1.18479	-1.42834	-0.922655
																							15.9218	4.69899	4.187	5.18045											15.9218	-1.18628	-1.41001	-0.938397
																							16.024	4.7036	4.25095	5.17147											16.024	-1.18399	-1.42533	-0.941548
																							16.1263	4.70317	4.19821	5.18736											16.1263	-1.18272	-1.44207	-0.932094
																							16.2285	4.69334	4.1808	5.18724											16.2285	-1.19753	-1.43346	-0.939525
																							16.3307	4.6979	4.19121	5.20504											16.3307	-1.19223	-1.43354	-0.933356
																							16.4329	4.69907	4.20854	5.17717											16.4329	-1.19417	-1.43993	-0.952265
																							16.5351	4.68882	4.21661	5.18968											16.5351	-1.20124	-1.4457	-0.947898
																							16.6373	4.68285	4.181	5.19046											16.6373	-1.19709	-1.45331	-0.953423
																							16.7395	4.69132	4.19	5.18448											16.7395	-1.20252	-1.44923	-0.950518
																							16.8417	4.67754	4.19171	5.15602											16.8417	-1.20297	-1.47132	-0.950275
																							16.9439	4.69307	4.21362	5.18228											16.9439	-1.20489	-1.46747	-0.959949
																							17.0461	4.67357	4.18791	5.15314											17.0461	-1.20674	-1.44467	-0.95018
																							17.1483	4.67293	4.21636	5.13094											17.1483	-1.21013	-1.47123	-0.969841
																							17.2505	4.67128	4.1664	5.1337											17.2505	-1.20797	-1.46009	-0.945082
																							17.3527	4.66781	4.18739	5.13806											17.3527	-1.21062	-1.4715	-0.958365
																							17.4549	4.68022	4.21608	5.13458											17.4549	-1.21003	-1.45147	-0.968419
																							17.5571	4.66622	4.19439	5.15871											17.5571	-1.21514	-1.47138	-0.954187
																							17.6593	4.65886	4.20255	5.13512											17.6593	-1.21792	-1.46022	-0.991013
																							17.7615	4.65708	4.1961	5.14128											17.7615	-1.21866	-1.47669	-0.971501
																							17.8637	4.65738	4.15285	5.15349											17.8637	-1.2286	-1.46764	-0.971
																							17.9659	4.64651	4.17109	5.12717											17.9659	-1.22575	-1.46646	-0.979917
																							18.0681	4.65521	4.15657	5.12865											18.0681	-1.22587	-1.46346	-0.95684
																							18.1703	4.647	4.15209	5.13471											18.1703	-1.23418	-1.47486	-0.991273
																							18.2725	4.63373	4.13637	5.16381											18.2725	-1.23019	-1.46834	-0.986065
																							18.3747	4.64241	4.15924	5.1076											18.3747	-1.22998	-1.48501	-0.989825
																							18.477	4.63471	4.15102	5.09528											18.477	-1.22994	-1.48389	-0.981777
																							18.5792	4.63772	4.12161	5.08796											18.5792	-1.23633	-1.48186	-0.967917
																							18.6814	4.62944	4.13072	5.13833											18.6814	-1.23821	-1.46682	-1.0013
																							18.7836	4.629	4.16705	5.09219											18.7836	-1.24134	-1.49359	-0.986975
																							18.8858	4.61973	4.12169	5.11787											18.8858	-1.2439	-1.50423	-0.994105
																							18.988	4.61248	4.10954	5.07875											18.988	-1.23746	-1.49028	-0.990178
																							19.0902	4.60714	4.11703	5.09485											19.0902	-1.24764	-1.5042	-1.0076
																							19.1924	4.63011	4.12317	5.09421											19.1924	-1.24446	-1.49396	-0.992114
																							19.2946	4.61146	4.11152	5.0911											19.2946	-1.24841	-1.50659	-1.00468
																							19.3968	4.60305	4.09416	5.11462											19.3968	-1.25638	-1.50359	-1.0182
																							19.499	4.58674	4.08287	5.11566											19.499	-1.24811	-1.50787	-1.00815
																							19.6012	4.59535	4.10437	5.04844											19.6012	-1.26914	-1.50877	-1.00494
																							19.7034	4.59663	4.10397	5.05107											19.7034	-1.25958	-1.49927	-1.00678
																							19.8056	4.58202	4.10836	5.08873											19.8056	-1.26448	-1.51276	-1.02107
																							19.9078	4.58255	4.0914	5.07884											19.9078	-1.26518	-1.5158	-1.00573
																							20.01	4.58004	4.07625	5.07372											20.01	-1.2595	-1.50297	-1.01459
																							20.1122	4.5745	4.11635	5.07811											20.1122	-1.26893	-1.50584	-1.01701
																							20.2144	4.58796	4.10629	5.084											20.2144	-1.26171	-1.5039	-1.03916
																							20.3166	4.5712	4.06315	5.06059											20.3166	-1.2656	-1.51512	-1.01516
																							20.4188	4.5844	4.08923	5.04248											20.4188	-1.27377	-1.51618	-1.01592
																							20.521	4.57817	4.10216	5.07488											20.521	-1.2745	-1.4976	-1.03166
																							20.6232	4.57085	4.09257	5.04066											20.6232	-1.27073	-1.51553	-1.02691
																							20.7255	4.57179	4.08	5.08665											20.7255	-1.27557	-1.53178	-1.0158
																							20.8277	4.55971	4.06933	5.055											20.8277	-1.28609	-1.51861	-1.03761
																							20.9299	4.56169	4.04432	5.06801											20.9299	-1.28176	-1.52065	-1.03684
																							21.0321	4.5581	4.07177	5.0522											21.0321	-1.2808	-1.53307	-1.03708
																							21.1343	4.55593	4.06526	5.02445											21.1343	-1.2872	-1.54072	-1.04522
																							21.2365	4.5496	4.04946	5.04784											21.2365	-1.28549	-1.53313	-1.04768
																							21.3387	4.5383	4.04794	5.02001											21.3387	-1.28981	-1.52793	-1.0328
																							21.4409	4.55004	4.07311	5.01005											21.4409	-1.29091	-1.53306	-1.04492
																							21.5431	4.53816	4.06174	5.03638											21.5431	-1.28874	-1.51581	-1.04186
																							21.6453	4.53556	4.04703	5.00528											21.6453	-1.28607	-1.54383	-1.0307
																							21.7475	4.53332	4.04258	5.0245											21.7475	-1.29766	-1.54404	-1.04493
																							21.8497	4.52543	4.04201	5.02457											21.8497	-1.3002	-1.53917	-1.07597
																							21.9519	4.52139	3.98169	5.014											21.9519	-1.30253	-1.55478	-1.05268
																							22.0541	4.52925	4.02549	5.01577											22.0541	-1.30069	-1.56117	-1.06832
																							22.1563	4.52526	4.05379	5.00251											22.1563	-1.30569	-1.5717	-1.04252
																							22.2585	4.51563	4.04472	5.00386											22.2585	-1.30448	-1.54847	-1.06535
																							22.3607	4.50815	4.01617	5.0048											22.3607	-1.30776	-1.54585	-1.05307
																							22.4629	4.51114	4.01226	4.95929											22.4629	-1.30851	-1.54965	-1.06704
																							22.5651	4.51514	4.03651	4.97331											22.5651	-1.31767	-1.54102	-1.06146
																							22.6673	4.51188	4.04605	4.98975											22.6673	-1.31616	-1.55957	-1.06373
																							22.7695	4.50117	4.04615	5.01911											22.7695	-1.31297	-1.54698	-1.07376
																							22.8717	4.51039	4.00231	4.9669											22.8717	-1.31951	-1.55099	-1.0937
																							22.9739	4.50473	4.02384	4.98816											22.9739	-1.31696	-1.57703	-1.06937
																							23.0762	4.48758	4.03573	4.97165											23.0762	-1.32075	-1.56313	-1.08176
																							23.1784	4.48965	4.05585	4.96232											23.1784	-1.32963	-1.56692	-1.07518
																							23.2806	4.4792	4.01191	4.98165											23.2806	-1.32452	-1.58641	-1.08752
																							23.3828	4.47405	3.99596	4.9653											23.3828	-1.33497	-1.57544	-1.07381
																							23.485	4.49171	4.00137	4.96887											23.485	-1.33002	-1.58068	-1.08068
																							23.5872	4.48146	3.9956	4.96944											23.5872	-1.32968	-1.57657	-1.08957
																							23.6894	4.47605	3.99717	4.9357											23.6894	-1.33526	-1.58764	-1.08526
																							23.7916	4.48063	3.98309	4.9396											23.7916	-1.32905	-1.57879	-1.06982
																							23.8938	4.46109	3.97206	4.95995											23.8938	-1.34074	-1.58125	-1.0829
																							23.996	4.46464	3.98993	4.95038											23.996	-1.34247	-1.58429	-1.09105
																							24.0982	4.47677	3.98562	4.94045											24.0982	-1.34485	-1.58647	-1.0931
																							24.2004	4.45798	3.97221	4.94407											24.2004	-1.34172	-1.59739	-1.09176
																							24.3026	4.46344	4.00124	4.92566											24.3026	-1.34473	-1.59675	-1.10098
																							24.4048	4.47274	3.94496	4.92919											24.4048	-1.3454	-1.61003	-1.09198
																							24.507	4.44052	3.95012	4.92444											24.507	-1.35017	-1.60201	-1.08966
																							24.6092	4.43676	3.97893	4.91293											24.6092	-1.34907	-1.60075	-1.11657
																							24.7114	4.44167	3.9505	4.91454											24.7114	-1.35127	-1.60904	-1.1105
																							24.8136	4.43939	3.97849	4.92194											24.8136	-1.35416	-1.60395	-1.10733
																							24.9158	4.43436	3.94269	4.92504											24.9158	-1.35794	-1.61497	-1.10806
																							25.018	4.42941	3.97097	4.89724											25.018	-1.35451	-1.61162	-1.10152
																							25.1202	4.40554	3.95396	4.87841											25.1202	-1.35721	-1.61072	-1.11199
																							25.2224	4.42944	3.92303	4.89665											25.2224	-1.36823	-1.61176	-1.12988
																							25.3246	4.4277	3.93545	4.90874											25.3246	-1.37087	-1.62003	-1.1317
																							25.4269	4.42996	3.93187	4.91226											25.4269	-1.36754	-1.6142	-1.11288
																							25.5291	4.41225	3.94494	4.90553											25.5291	-1.37062	-1.62193	-1.12306
																							25.6313	4.40909	3.92402	4.89725											25.6313	-1.3711	-1.6326	-1.13621
																							25.7335	4.40768	3.95076	4.90817											25.7335	-1.37392	-1.62474	-1.11613
																							25.8357	4.41128	3.90661	4.88596											25.8357	-1.37426	-1.61469	-1.12758
																							25.9379	4.41124	3.91824	4.92966											25.9379	-1.37346	-1.64523	-1.13752
																							26.0401	4.40736	3.93476	4.90726											26.0401	-1.37279	-1.62348	-1.11639
																							26.1423	4.39591	3.92257	4.89809											26.1423	-1.381	-1.64042	-1.12669
																							26.2445	4.39408	3.9297	4.90483											26.2445	-1.37326	-1.61752	-1.12337
																							26.3467	4.38949	3.92009	4.86168											26.3467	-1.38734	-1.63115	-1.13945
																							26.4489	4.39334	3.9042	4.88055											26.4489	-1.39206	-1.62997	-1.13672
																							26.5511	4.39609	3.89302	4.84747											26.5511	-1.39276	-1.62995	-1.15314
																							26.6533	4.38699	3.9209	4.8451											26.6533	-1.39033	-1.62983	-1.14316
																							26.7555	4.37883	3.89245	4.87077											26.7555	-1.39125	-1.65997	-1.12877
																							26.8577	4.37235	3.91383	4.85959											26.8577	-1.38807	-1.63915	-1.14375
																							26.9599	4.37783	3.8602	4.84789											26.9599	-1.3947	-1.65185	-1.13168
																							27.0621	4.37436	3.91325	4.88098											27.0621	-1.39738	-1.64527	-1.15238
																							27.1643	4.36313	3.85535	4.86184											27.1643	-1.40225	-1.65464	-1.15611
																							27.2665	4.37155	3.90209	4.85758											27.2665	-1.40267	-1.65272	-1.15653
																							27.3687	4.34903	3.86617	4.82532											27.3687	-1.40392	-1.64735	-1.14913
																							27.4709	4.36971	3.86616	4.86209											27.4709	-1.4067	-1.65733	-1.16095
																							27.5731	4.3688	3.87653	4.89329											27.5731	-1.40948	-1.66421	-1.15171
																							27.6754	4.33492	3.89913	4.86699											27.6754	-1.40837	-1.66067	-1.15948
																							27.7776	4.3562	3.85572	4.84781											27.7776	-1.41549	-1.67047	-1.18289
																							27.8798	4.35316	3.87852	4.82615											27.8798	-1.41705	-1.6519	-1.16501
																							27.982	4.35441	3.8497	4.83132											27.982	-1.41993	-1.66482	-1.17346
																							28.0842	4.33261	3.85074	4.82743											28.0842	-1.41824	-1.67347	-1.19322
																							28.1864	4.32161	3.84918	4.83178											28.1864	-1.42712	-1.67486	-1.17606
																							28.2886	4.35246	3.87674	4.83385											28.2886	-1.42138	-1.68328	-1.17275
																							28.3908	4.33723	3.83558	4.82562											28.3908	-1.42707	-1.68589	-1.18167
																							28.493	4.32063	3.87075	4.80659											28.493	-1.42397	-1.66375	-1.15096
																							28.5952	4.32601	3.84002	4.80788											28.5952	-1.42837	-1.67758	-1.19666
																							28.6974	4.31385	3.82203	4.81022											28.6974	-1.43711	-1.66477	-1.19702
																							28.7996	4.31638	3.82777	4.80599											28.7996	-1.42924	-1.67353	-1.18135
																							28.9018	4.31682	3.8213	4.83184											28.9018	-1.42661	-1.68484	-1.18032
																							29.004	4.30985	3.8344	4.80825											29.004	-1.43824	-1.67946	-1.17705
																							29.1062	4.32012	3.83551	4.76911											29.1062	-1.44638	-1.68825	-1.19186
																							29.2084	4.31109	3.8119	4.77213											29.2084	-1.44386	-1.68288	-1.18419
																							29.3106	4.30585	3.83251	4.79395											29.3106	-1.44239	-1.69121	-1.19174
																							29.4128	4.29051	3.77464	4.77968											29.4128	-1.44566	-1.69356	-1.17438
																							29.515	4.30513	3.81469	4.80209											29.515	-1.44638	-1.69212	-1.18561
																							29.6172	4.30275	3.83863	4.78448											29.6172	-1.44538	-1.71013	-1.19549
																							29.7194	4.28592	3.80751	4.77359											29.7194	-1.44823	-1.69872	-1.19255
																							29.8216	4.28835	3.8048	4.77659											29.8216	-1.45183	-1.71608	-1.21082
																							29.9238	4.29197	3.80519	4.79263											29.9238	-1.45816	-1.70567	-1.20547
																							30.0261	4.28172	3.81212	4.78967											30.0261	-1.45365	-1.71365	-1.209
																							30.1283	4.28875	3.78904	4.80402											30.1283	-1.45686	-1.69892	-1.20161
																							30.2305	4.27034	3.82535	4.77124											30.2305	-1.45096	-1.70323	-1.22224
																							30.3327	4.27372	3.78108	4.72522											30.3327	-1.46409	-1.71454	-1.2032
																							30.4349	4.27384	3.79265	4.75862											30.4349	-1.46763	-1.70897	-1.21192
																							30.5371	4.2621	3.77671	4.75919											30.5371	-1.46085	-1.71204	-1.21022
																							30.6393	4.27279	3.80158	4.74619											30.6393	-1.46412	-1.72499	-1.22102
																							30.7415	4.27002	3.80972	4.74361											30.7415	-1.46814	-1.7164	-1.22295
																							30.8437	4.26289	3.79061	4.77099											30.8437	-1.47009	-1.71905	-1.23218
																							30.9459	4.25712	3.76114	4.7477											30.9459	-1.4744	-1.73437	-1.21732
																							31.0481	4.25562	3.75315	4.73101											31.0481	-1.48144	-1.72622	-1.22178
																							31.1503	4.24468	3.75905	4.72442											31.1503	-1.47326	-1.72815	-1.22739
																							31.2525	4.24531	3.76682	4.74125											31.2525	-1.48333	-1.73018	-1.22527
																							31.3547	4.2419	3.76586	4.71646											31.3547	-1.47506	-1.73229	-1.20836
																							31.4569	4.24874	3.7797	4.74436											31.4569	-1.48462	-1.73433	-1.21855
																							31.5591	4.23909	3.73356	4.74242											31.5591	-1.48166	-1.72542	-1.24054
																							31.6613	4.23893	3.74314	4.70531											31.6613	-1.48443	-1.72425	-1.21656
																							31.7635	4.23981	3.74073	4.71378											31.7635	-1.49353	-1.74159	-1.24047
																							31.8657	4.22877	3.76926	4.71784											31.8657	-1.49469	-1.732	-1.24041
																							31.9679	4.22765	3.73944	4.69513											31.9679	-1.49633	-1.75777	-1.23353
																							32.0701	4.21206	3.73144	4.68279											32.0701	-1.49727	-1.75704	-1.24046
																							32.1723	4.21639	3.70248	4.69399											32.1723	-1.49727	-1.74814	-1.24395
																							32.2745	4.22282	3.73812	4.6961											32.2745	-1.49875	-1.74863	-1.2527
																							32.3768	4.22309	3.74482	4.7274											32.3768	-1.49692	-1.74913	-1.2402
																							32.479	4.21175	3.72758	4.6921											32.479	-1.5128	-1.75428	-1.26608
																							32.5812	4.21143	3.73085	4.705											32.5812	-1.50832	-1.75492	-1.26311
																							32.6834	4.19713	3.68118	4.70055											32.6834	-1.50237	-1.7536	-1.25205
																							32.7856	4.19787	3.68326	4.69219											32.7856	-1.51157	-1.76828	-1.24799
																							32.8878	4.20466	3.72433	4.70323											32.8878	-1.51157	-1.75448	-1.26257
																							32.99	4.19117	3.71563	4.71141											32.99	-1.51537	-1.76266	-1.26346
																							33.0922	4.17532	3.71787	4.65094											33.0922	-1.51142	-1.77789	-1.25958
																							33.1944	4.18801	3.68573	4.67559											33.1944	-1.50552	-1.75329	-1.26602
																							33.2966	4.18071	3.68257	4.68012											33.2966	-1.51377	-1.75768	-1.26826
																							33.3988	4.17372	3.68208	4.6718											33.3988	-1.52475	-1.7722	-1.27197
																							33.501	4.18118	3.69813	4.66754											33.501	-1.52207	-1.77032	-1.26626
																							33.6032	4.17098	3.67736	4.67922											33.6032	-1.53483	-1.78127	-1.28152
																							33.7054	4.16774	3.70227	4.68375											33.7054	-1.53341	-1.77708	-1.26406
																							33.8076	4.16198	3.67083	4.62231											33.8076	-1.52864	-1.77151	-1.27263
																							33.9098	4.1685	3.66821	4.65802											33.9098	-1.52637	-1.779	-1.27337
																							34.012	4.15026	3.7113	4.66359											34.012	-1.53051	-1.78483	-1.29198
																							34.1142	4.15985	3.66731	4.64332											34.1142	-1.53952	-1.8027	-1.28587
																							34.2164	4.16958	3.68294	4.6685											34.2164	-1.54163	-1.79891	-1.29638
																							34.3186	4.15264	3.65898	4.64127											34.3186	-1.53967	-1.79106	-1.27724
																							34.4208	4.15087	3.6879	4.64409											34.4208	-1.53789	-1.79373	-1.2901
																							34.523	4.14096	3.65471	4.61851											34.523	-1.54641	-1.79779	-1.27447
																							34.6253	4.1368	3.64671	4.63043											34.6253	-1.55014	-1.78098	-1.27716
																							34.7275	4.13974	3.64698	4.66159											34.7275	-1.54625	-1.79873	-1.30281
																							34.8297	4.14101	3.66142	4.63202											34.8297	-1.55405	-1.79737	-1.29213
																							34.9319	4.13428	3.64364	4.62209											34.9319	-1.54214	-1.78995	-1.29698
																							35.0341	4.13091	3.62258	4.66106											35.0341	-1.54943	-1.81636	-1.28799
																							35.1363	4.1293	3.65458	4.61996											35.1363	-1.55214	-1.79788	-1.3029
																							35.2385	4.12332	3.6076	4.61693											35.2385	-1.5632	-1.8163	-1.30844
																							35.3407	4.1113	3.62284	4.60707											35.3407	-1.56503	-1.81556	-1.313
																							35.4429	4.11583	3.63236	4.60146											35.4429	-1.55846	-1.83159	-1.29787
																							35.5451	4.11377	3.64209	4.59608											35.5451	-1.56478	-1.81335	-1.30401
																							35.6473	4.10806	3.59	4.60342											35.6473	-1.56658	-1.81832	-1.30344
																							35.7495	4.10574	3.63353	4.60706											35.7495	-1.56601	-1.82071	-1.30862
																							35.8517	4.10933	3.62008	4.63341											35.8517	-1.56489	-1.82709	-1.33058
																							35.9539	4.09665	3.62012	4.57559											35.9539	-1.57342	-1.81547	-1.31621
																							36.0561	4.11149	3.59168	4.62756											36.0561	-1.56849	-1.81995	-1.32713
																							36.1583	4.0912	3.60881	4.60308											36.1583	-1.5761	-1.83822	-1.32913
																							36.2605	4.0937	3.58117	4.60442											36.2605	-1.57166	-1.82088	-1.31486
																							36.3627	4.09665	3.6181	4.60006											36.3627	-1.5802	-1.81612	-1.32871
																							36.4649	4.07946	3.60487	4.56021											36.4649	-1.58479	-1.83235	-1.30951
																							36.5671	4.09064	3.61466	4.58609											36.5671	-1.58453	-1.83958	-1.33594
																							36.6693	4.07788	3.56303	4.58752											36.6693	-1.58378	-1.83332	-1.3372
																							36.7715	4.06833	3.59952	4.58464											36.7715	-1.59111	-1.82019	-1.32519
																							36.8737	4.07054	3.57263	4.57122											36.8737	-1.58971	-1.8406	-1.32947
																							36.976	4.06884	3.57756	4.56177											36.976	-1.59136	-1.83522	-1.33237
																							37.0782	4.07097	3.58409	4.58739											37.0782	-1.58881	-1.86617	-1.3378
																							37.1804	4.05978	3.56823	4.55449											37.1804	-1.6031	-1.85385	-1.32833
																							37.2826	4.05972	3.57319	4.57551											37.2826	-1.58793	-1.83191	-1.32519
																							37.3848	4.06629	3.57652	4.54434											37.3848	-1.59392	-1.85278	-1.32975
																							37.487	4.04361	3.537	4.56662											37.487	-1.59884	-1.8582	-1.35866
																							37.5892	4.03983	3.52604	4.55416											37.5892	-1.60365	-1.87551	-1.35536
																							37.6914	4.05325	3.57001	4.56607											37.6914	-1.60134	-1.8541	-1.35175
																							37.7936	4.05086	3.54134	4.55605											37.7936	-1.60587	-1.86166	-1.34484
																							37.8958	4.01989	3.57446	4.51661											37.8958	-1.60694	-1.86082	-1.33894
																							37.998	4.03963	3.56612	4.56648											37.998	-1.61162	-1.86575	-1.33781
																							38.1002	4.03483	3.54746	4.51927											38.1002	-1.60862	-1.87085	-1.34762
																							38.2024	4.02442	3.52182	4.52465											38.2024	-1.60579	-1.86315	-1.35298
																							38.3046	4.02045	3.52233	4.52057											38.3046	-1.61266	-1.87069	-1.35359
																							38.4068	4.01089	3.52601	4.52142											38.4068	-1.62107	-1.87647	-1.37492
																							38.509	4.01218	3.53795	4.50598											38.509	-1.61618	-1.86855	-1.36343
																							38.6112	4.03082	3.5285	4.54859											38.6112	-1.61521	-1.868	-1.3621
																							38.7134	4.01282	3.53232	4.49609											38.7134	-1.62134	-1.884	-1.36142
																							38.8156	4.01139	3.54124	4.48748											38.8156	-1.62544	-1.89402	-1.36271
																							38.9178	4.01603	3.50002	4.47329											38.9178	-1.62628	-1.88357	-1.37047
																							39.02	4.00212	3.52334	4.49438											39.02	-1.62684	-1.87867	-1.37462
																							39.1222	4.00536	3.50354	4.51055											39.1222	-1.63555	-1.89388	-1.35722
																							39.2244	3.99652	3.49835	4.49913											39.2244	-1.62591	-1.89167	-1.3863
																							39.3267	4.00631	3.49892	4.47475											39.3267	-1.6378	-1.89273	-1.37591
																							39.4289	4.00809	3.50555	4.49831											39.4289	-1.63332	-1.87698	-1.36615
																							39.5311	4.00056	3.49563	4.49713											39.5311	-1.6348	-1.9065	-1.37711
																							39.6333	3.99412	3.54684	4.51519											39.6333	-1.63986	-1.89253	-1.39237
																							39.7355	3.9854	3.5346	4.47246											39.7355	-1.64699	-1.90328	-1.39032
																							39.8377	4.00009	3.5151	4.47941											39.8377	-1.64251	-1.92038	-1.39064
																							39.9399	3.9761	3.51117	4.45763											39.9399	-1.6513	-1.89097	-1.4026
																							40.0421	3.97381	3.47004	4.49276											40.0421	-1.64999	-1.90359	-1.3924
																							40.1443	3.97109	3.47998	4.47838											40.1443	-1.64554	-1.91063	-1.38801
																							40.2465	3.96188	3.43484	4.48114											40.2465	-1.65207	-1.90631	-1.38542
																							40.3487	3.95563	3.47911	4.45384											40.3487	-1.65877	-1.9271	-1.40792
																							40.4509	3.9651	3.47133	4.45019											40.4509	-1.66004	-1.91411	-1.39023
																							40.5531	3.95811	3.4411	4.43856											40.5531	-1.65369	-1.92296	-1.40915
																							40.6553	3.95284	3.48804	4.46356											40.6553	-1.65611	-1.94153	-1.4037
																							40.7575	3.94792	3.43719	4.44095											40.7575	-1.66484	-1.92821	-1.40369
																							40.8597	3.94355	3.45903	4.43447											40.8597	-1.66929	-1.91694	-1.41528
																							40.9619	3.94474	3.45659	4.44458											40.9619	-1.67493	-1.90513	-1.40523
																							41.0641	3.93706	3.43673	4.45906											41.0641	-1.67276	-1.94289	-1.39733
																							41.1663	3.93824	3.42607	4.44869											41.1663	-1.66999	-1.92095	-1.40679
																							41.2685	3.95125	3.43749	4.45275											41.2685	-1.66936	-1.9358	-1.40744
																							41.3707	3.93113	3.46549	4.42056											41.3707	-1.67713	-1.92611	-1.41464
																							41.4729	3.91978	3.45118	4.41883											41.4729	-1.67819	-1.93746	-1.4205
																							41.5752	3.92832	3.41081	4.42657											41.5752	-1.68317	-1.93722	-1.42227
																							41.6774	3.92532	3.43799	4.43287											41.6774	-1.67704	-1.94228	-1.40279
																							41.7796	3.9089	3.43141	4.45001											41.7796	-1.68497	-1.92709	-1.41589
																							41.8818	3.92116	3.44387	4.37845											41.8818	-1.68449	-1.96488	-1.42823
																							41.984	3.91506	3.41989	4.41283											41.984	-1.69065	-1.95507	-1.42526
																							42.0862	3.89686	3.40484	4.41189											42.0862	-1.69478	-1.94643	-1.42091
																							42.1884	3.92136	3.42472	4.42939											42.1884	-1.68703	-1.95425	-1.43654
																							42.2906	3.90282	3.4213	4.41035											42.2906	-1.69541	-1.9627	-1.42178
																							42.3928	3.90676	3.4177	4.4304											42.3928	-1.68904	-1.9584	-1.41718
																							42.495	3.91098	3.43556	4.44799											42.495	-1.69092	-1.95551	-1.42095
																							42.5972	3.90153	3.40176	4.46712											42.5972	-1.70057	-1.95267	-1.43921
																							42.6994	3.8924	3.36303	4.37706											42.6994	-1.70521	-1.948	-1.42966
																							42.8016	3.88651	3.36702	4.42337											42.8016	-1.69291	-1.95742	-1.42436
																							42.9038	3.88234	3.3703	4.36383											42.9038	-1.70541	-1.95987	-1.43979
																							43.006	3.89015	3.40831	4.41871											43.006	-1.7106	-1.97517	-1.45078
																							43.1082	3.89515	3.38157	4.41558											43.1082	-1.70252	-1.97685	-1.44848
																							43.2104	3.87434	3.35947	4.3858											43.2104	-1.71002	-1.98071	-1.44268
																							43.3126	3.8754	3.36857	4.37137											43.3126	-1.71569	-1.97757	-1.45429
																							43.4148	3.8789	3.37571	4.3709											43.4148	-1.71823	-1.96261	-1.45164
																							43.517	3.87542	3.35975	4.39105											43.517	-1.71609	-1.97883	-1.45128
																							43.6192	3.84489	3.37016	4.4148											43.6192	-1.72102	-1.98142	-1.43812
																							43.7214	3.86924	3.37782	4.37304											43.7214	-1.72628	-1.9946	-1.47181
																							43.8236	3.86503	3.39441	4.35987											43.8236	-1.72772	-1.98229	-1.48278
																							43.9259	3.85284	3.34474	4.3622											43.9259	-1.72298	-1.98104	-1.45724
																							44.0281	3.84673	3.32084	4.35244											44.0281	-1.73721	-1.98839	-1.44302
																							44.1303	3.85302	3.34554	4.36145											44.1303	-1.73204	-1.98486	-1.45596
																							44.2325	3.84136	3.32805	4.35198											44.2325	-1.7354	-1.99428	-1.4741
																							44.3347	3.8547	3.33373	4.38711											44.3347	-1.73476	-1.99618	-1.46254
																							44.4369	3.84632	3.32667	4.33865											44.4369	-1.73723	-1.98372	-1.47039
																							44.5391	3.82418	3.37343	4.33368											44.5391	-1.74226	-2.01511	-1.47004
																							44.6413	3.83076	3.32916	4.35877											44.6413	-1.73683	-1.99632	-1.47322
																							44.7435	3.82917	3.33566	4.36188											44.7435	-1.73792	-1.99579	-1.47262
																							44.8457	3.83568	3.31263	4.37266											44.8457	-1.74372	-1.9835	-1.46996
																							44.9479	3.82551	3.29303	4.33434											44.9479	-1.73957	-1.99982	-1.47118
																							45.0501	3.82154	3.35649	4.33744											45.0501	-1.74364	-2.00936	-1.46683
																							45.1523	3.81293	3.31426	4.317											45.1523	-1.74463	-2.02534	-1.47869
																							45.2545	3.8148	3.31265	4.33707											45.2545	-1.7509	-2.01048	-1.47339
																							45.3567	3.80873	3.31902	4.34173											45.3567	-1.74902	-2.03289	-1.47973
																							45.4589	3.79231	3.29685	4.28566											45.4589	-1.75082	-2.0133	-1.48129
																							45.5611	3.81083	3.33886	4.30358											45.5611	-1.75036	-2.02277	-1.49016
																							45.6633	3.81233	3.30138	4.32072											45.6633	-1.75347	-2.02838	-1.4839
																							45.7655	3.80695	3.32885	4.29592											45.7655	-1.75662	-2.03099	-1.4989
																							45.8677	3.80295	3.29	4.31611											45.8677	-1.7623	-2.02926	-1.4872
																							45.9699	3.79922	3.31174	4.33778											45.9699	-1.76058	-2.01763	-1.49768
																							46.0721	3.78507	3.26927	4.27713											46.0721	-1.76978	-2.03123	-1.49553
																							46.1743	3.79792	3.29736	4.32437											46.1743	-1.76899	-2.02973	-1.50518
																							46.2766	3.79092	3.27588	4.29433											46.2766	-1.77033	-2.04496	-1.49282
																							46.3788	3.78327	3.2925	4.29137											46.3788	-1.77439	-2.03051	-1.51609
																							46.481	3.78615	3.32214	4.30785											46.481	-1.77539	-2.0293	-1.50888
																							46.5832	3.77037	3.26015	4.29525											46.5832	-1.78135	-2.03394	-1.49832
																							46.6854	3.76191	3.28103	4.28163											46.6854	-1.77863	-2.03264	-1.51207
																							46.7876	3.76516	3.27219	4.29018											46.7876	-1.78539	-2.04779	-1.51316
																							46.8898	3.76454	3.26998	4.27476											46.8898	-1.78304	-2.03256	-1.51358
																							46.992	3.75754	3.28883	4.28002											46.992	-1.78812	-2.04562	-1.5158
																							47.0942	3.76822	3.26021	4.27157											47.0942	-1.78893	-2.03862	-1.52306
																							47.1964	3.75489	3.2532	4.28871											47.1964	-1.77966	-2.05996	-1.52998
																							47.2986	3.752	3.2196	4.25239											47.2986	-1.7946	-2.04611	-1.5257
																							47.4008	3.74975	3.25403	4.26684											47.4008	-1.79014	-2.06257	-1.50346
																							47.503	3.748	3.23585	4.26271											47.503	-1.79282	-2.04015	-1.52734
																							47.6052	3.73606	3.23086	4.25173											47.6052	-1.79461	-2.04833	-1.5181
																							47.7074	3.73228	3.21415	4.23154											47.7074	-1.79572	-2.04739	-1.51604
																							47.8096	3.73464	3.2133	4.25567											47.8096	-1.80228	-2.05286	-1.53158
																							47.9118	3.74396	3.24123	4.2491											47.9118	-1.7999	-2.06362	-1.53217
																							48.014	3.73219	3.24394	4.24379											48.014	-1.80699	-2.06341	-1.55125
																							48.1162	3.72787	3.2385	4.23805											48.1162	-1.80403	-2.07267	-1.51117
																							48.2184	3.72608	3.2302	4.22794											48.2184	-1.79979	-2.07534	-1.5215
																							48.3206	3.72875	3.20773	4.20598											48.3206	-1.81627	-2.08013	-1.53548
																							48.4228	3.71787	3.19284	4.20991											48.4228	-1.81615	-2.09069	-1.54149
																							48.5251	3.71928	3.22107	4.25263											48.5251	-1.81189	-2.07273	-1.53653
																							48.6273	3.70759	3.18709	4.19593											48.6273	-1.81643	-2.07524	-1.53006
																							48.7295	3.70977	3.2227	4.25197											48.7295	-1.82759	-2.11092	-1.55306
																							48.8317	3.7011	3.18392	4.21812											48.8317	-1.8126	-2.07812	-1.52659
																							48.9339	3.70382	3.19977	4.20383											48.9339	-1.82232	-2.09614	-1.5537
																							49.0361	3.69418	3.17119	4.23269											49.0361	-1.81484	-2.09521	-1.53746
																							49.1383	3.7033	3.20439	4.23846											49.1383	-1.82523	-2.08983	-1.56995
																							49.2405	3.68779	3.17976	4.17608											49.2405	-1.82891	-2.09135	-1.55772
																							49.3427	3.68616	3.16113	4.21428											49.3427	-1.83384	-2.07825	-1.55124
																							49.4449	3.67269	3.18179	4.22513											49.4449	-1.82464	-2.10253	-1.55815
																							49.5471	3.68074	3.16808	4.24336											49.5471	-1.83399	-2.10261	-1.54867
																							49.6493	3.67994	3.17959	4.20362											49.6493	-1.83511	-2.1	-1.54939
																							49.7515	3.67155	3.16718	4.20296											49.7515	-1.83138	-2.11158	-1.56748
																							49.8537	3.66696	3.20063	4.15724											49.8537	-1.83516	-2.13279	-1.57326
																							49.9559	3.6728	3.17799	4.18547											49.9559	-1.84108	-2.10971	-1.56608
																							50.0581	3.67789	3.18717	4.21837											50.0581	-1.84646	-2.1146	-1.57532
																							50.1603	3.65622	3.15502	4.18432											50.1603	-1.84994	-2.11344	-1.57807
																							50.2625	3.64734	3.13598	4.21673											50.2625	-1.85151	-2.11978	-1.58062
																							50.3647	3.66062	3.16647	4.17611											50.3647	-1.84365	-2.1084	-1.57593
																							50.4669	3.66867	3.1817	4.17863											50.4669	-1.85334	-2.11392	-1.58095
																							50.5691	3.66529	3.17454	4.19876											50.5691	-1.85744	-2.11901	-1.57191
																							50.6713	3.64668	3.14348	4.16818											50.6713	-1.85605	-2.13785	-1.56676
																							50.7735	3.64651	3.15246	4.18274											50.7735	-1.85572	-2.13865	-1.59657
																							50.8758	3.63799	3.1013	4.13391											50.8758	-1.85809	-2.12747	-1.59287
																							50.978	3.64693	3.11199	4.18072											50.978	-1.85986	-2.12072	-1.60326
																							51.0802	3.63729	3.10416	4.15958											51.0802	-1.85983	-2.14094	-1.58031
																							51.1824	3.63875	3.1138	4.14822											51.1824	-1.86194	-2.12648	-1.59151
																							51.2846	3.62015	3.13948	4.1606											51.2846	-1.87245	-2.14098	-1.5841
																							51.3868	3.63442	3.11035	4.14555											51.3868	-1.86479	-2.15546	-1.58596
																							51.489	3.63121	3.07373	4.14178											51.489	-1.87033	-2.14338	-1.59511
																							51.5912	3.61032	3.12694	4.17589											51.5912	-1.8685	-2.14285	-1.60324
																							51.6934	3.63252	3.09121	4.12986											51.6934	-1.86847	-2.1436	-1.60464
																							51.7956	3.63361	3.08959	4.15221											51.7956	-1.88149	-2.15191	-1.6134
																							51.8978	3.61319	3.10999	4.14424											51.8978	-1.87221	-2.15459	-1.61234
																							52	3.60505	3.1185	4.13184											52	-1.88589	-2.15866	-1.61532

## Sheet: Figure 7
Column_name	Description		Species richness (m-2)	Productivity (g m-2)	Ln(productivity)	Plot number	SD (g m-2)	CV (%)
Species richness (m-2)	Species richness was used to group plots containing one, two, three species, etc. If a group has less than three plots,		1	975.19	6.88263	263	580.24	59.5
	it was combined with the next group to ensure there were three or more plots in each group.		2	557.91	6.3242	157	374.72	67.16
	Within each plot group, the weighted average value of plot richness is used as the 'species richness' of plot group.		3	452.12	6.11395	259	321.24	71.05
Productivity (g m-2)	Mean productivity within plot groups		4	387.56	5.95987	381	293.59	75.75
Ln(productivity)	Natural logarithm of mean productivity		5	402.96	5.99884	536	277.13	68.77
Plot number	The number of plots within plot groups		6	413.57	6.02483	611	309.98	74.95
SD (g m-2)	The standard deviation of productivity across plots within plot groups		7	435.59	6.0767	614	337.48	77.48
CV (%)	The coefficient of variation of productivity across plots within plot groups		8	420.9	6.0424	573	359.78	85.48
			9	406.03	6.00643	561	362.67	89.32
			10	373.41	5.92268	501	334.43	89.56
			11	382.53	5.94681	435	329.04	86.02
			12	344.31	5.84154	419	277.24	80.67
			13	351.43	5.86201	438	266.04	75.7
			14	373.55	5.92305	391	264.98	70.94
			15	349.27	5.85585	354	241.96	69.28
			16	330.19	5.79967	340	248.18	75.16
			17	310.09	5.73686	310	192.72	62.15
			18	303.54	5.71551	302	189.97	62.58
			19	282.84	5.64488	260	153.94	54.43
			20	283.32	5.64658	209	153.45	54.16
			21	303.91	5.71673	190	139.76	45.99
			22	306.45	5.72505	187	148.37	48.42
			23	307.31	5.72786	147	140.36	45.67
			24	303.23	5.71449	135	144.33	47.6
			25	287.64	5.66171	148	124.21	43.18
			26	297.61	5.69578	115	137.36	46.16
			27	268.55	5.59304	111	120.65	44.93
			28	274.33	5.61433	93	144.63	52.72
			29	268.55	5.59304	107	135.9	50.6
			30	289.38	5.66774	89	129.46	44.74
			31	275.68	5.61924	76	143.54	52.07
			32	281.05	5.63853	65	117.46	41.79
			33	284.12	5.6494	49	125.48	44.16
			34	311.01	5.73983	44	114.07	36.68
			35	305.67	5.72251	29	120.8	39.52
			36	318.06	5.76224	26	125.03	39.31
			37	259.35	5.55818	31	136.91	52.79
			38	314.05	5.74955	15	160.43	51.08
			39	277.87	5.62715	12	138.04	49.68
			40	368.26	5.90879	14	126.56	34.37
			41	340.82	5.83135	11	145.81	42.78
			42	428.08	6.05931	5	136.17	31.81
			43	336.61	5.81892	7	118.9	35.32
			44	406.5	6.00758	4	47.25	11.62
			45	303.62	5.71578	8	185.74	61.17
			46	372.33	5.91978	3	61.16	16.43
			48.8	273.5	5.6113	5	101.28	37.03

## Sheet: Suppl_Fig_1
Sites	Country	Principal investigator	Centroid latitude	Centroid longtitude
1	Canada(BC)	Fraser	50.9167	-120.573
2	Germany	Beierkuhnlein	49.9169	11.5636
3	Mongolia	Boldgiv	48.8515	105.017
4	Mongolia	Tungalag	49.0153	106.906
5	Canada(AB)	Bork	50.8912	-111.959
6	Canada(AB)	Cahill	53.0848	-111.561
7	USA(CA)	Cleland	32.8839	-117.168
8	Romania	Csergo	46.4089	25.9518
9	Brazil	Fidelis	-17.954	-47.8668
10	USA(KS)	Foster	39.0575	-95.1912
11	Iran	Jouri	36.8583	50.9557
12	Canada(ON)	Henry	43.193	-81.3175
13	Hungary	Hohn	47.1466	17.7028
14	Austria	Jentsch	47.1456	10.7048
15	China	Long	37.2012	102.779
16	UK	Manning	55.2172	-1.6837
17	USA(OH)	Mitchell	41.3593	-81.6034
18	Iran	Naseri	36.8936	59.0169
19	Brazil	Overbeck	-30.1011	-51.6823
20	Canada(BC)	Pither	50.0118	-119.426
21	Kenya	Pringle	0.3882	36.8911
22	Israel	Sternberg	32.5213	35.5334
23	Japan	Sugiyama	41.0162	140.93
24	Canada(AB)	Thompson	49.0361	-110.442
25	SouthAfrica	vanRooyen	-25.6213	29.4935
26	Italy	Wellstein	42.9542	13.0179
27	NewZealand	Wilson	-45.6794	170.628
28	Estonia	Zobel	58.4634	24.7988
29	Hungary	Bartha	46.6159	20.1885
30	Argentina	Diaz	-31.1287	-64.4257

## Sheet: Suppl_Fig_2
Column_name	Description		Suppl_Fig_2a_data	Species richness of plot group (m-2)	SD (g m-2)			Suppl_Fig_2b_data	Species richness of plot group (m-2)	SD (g m-2)			Suppl_Fig_2c_data	Species richness of plot group (m-2)	SD (g m-2)		Suppl_Fig_2d_data	Species richness of plot group (m-2)	CV (%)			Supple_Fig_2e_data	Species richness of plot group (m-2)	CV (%)			Supple_Fig_2f_data	Species richness of plot group (m-2)	CV (%)
Species richness of plot group (m-2)	Species richness was used to group plots containing one, two, three species, etc. If a group has less than three plots,			1	574.111				1	146.638				2.94	42.01			1	57.399				1	54.5385				2.94	55.8
	it was combined with the next group to ensure there were three or more plots in each group.			2	371.898				2	149.047				4	55.56			2	54.3918				2	55.4468				4	69.88
	Within each plot group, the weighted average value of plot richness is used as the species richness of plot group.			3	297.352				3	165.591				5	64.02			3	45.7064				3	57.3376				5	59.17
SD (g m-2)	The standard deviation of productivity across plots within plot groups			4	296.253				4	112.867				6	68.83			4	46.262				4	39.2265				6	64.68
CV (%)	The coefficient of variation of productivity across plots within plot groups			5	252.339				5	144.518				7	73.14			5	39.109				5	45.6857				7	57.52
				6	313.468				6	105.127				8	63.01			6	45.5774				6	33.6642				8	51.3
				7	334.904				7	124.683				9	60.39			7	45.2359				7	38.3888				9	48.43
				8	325.811				8	117.441				10	60.53			8	42.0961				8	37.4554				10	45.98
				9	318.99				9	98.2033				11	58.42			9	38.9126				9	31.258				11	41.43
				10	319.994				10	91.9821				12	81.82			10	43.6614				10	29.5677				12	50
				11	328.354				11	83.7109				13	72.58			11	45.7535				11	27.2656				13	47.35
				12	309.148				12	105.808				14	69.01			12	44.9572				12	31.9614				14	41.94
				13	294.925				13	105.939				15	73.35			13	47.5639				13	34.0793				15	44.86
				14	300.668				14	109.22				16	65.2			14	47.7213				14	33.07				16	41.62
				15	261.721				15	110.398				17	64.51			15	43.241				15	35.3173				17	40.88
				16	304.036				16	87.3192				18	66.41			16	49.4312				16	27.9663				18	43.07
				17	191.048				17	100.088				19	64.33			17	36.0475				17	30.5063				19	40.71
				18	200.406				18	95.0702				20	70.87			18	37.6647				18	29.7206				20	43.28
				19	150.131				19	81.5385				21	92.27			19	30.3191				19	27.3592				21	46.67
				20	146.086				20	101.384				22	70.22			20	30.9924				20	35.8411				22	37.16
				21	118.938				21	75.5261				23	61.01			21	25.5445				21	25.8881				23	32.77
				22	109.16				22	82.2719				24	68.76			22	22.2443				22	28.5033				24	35.42
				23	75.1753				23	66.2387				25	64.25			23	15.509				23	24.5075				25	31.94
				24	78.4169				24	66.9182				26	85			24	16.1242				24	26.6331				26	40.69
				25	71.3584				25	97.8577				27	75.36			25	16.2016				25	35.7863				27	42.12
				26	76.7063				26	84.068				28	67.91			26	15.7868				26	27.502				28	38.95
				27	71.8084				27	85.4878				29	77.67			27	16.5267				27	29.2696				29	44.83
				28	86.6084				28	106.889				30	69.5			28	18.4242				28	35.8904				30	40.57
				29	115.359				29	84.6935				31	97.63			29	24.8962				29	28.4541				31	63.34
				30	62.2704				30	106.853				32	67.15			30	14.7967				30	32.1874				32	39.62
				31	64.1748				31	91.1087				33	47.04			31	14.6545				31	26.8694				33	28.14
				32	53.1585				32	72.3475				34	79.34			32	13.2104				32	20.9521				34	42.37
				33	24.0763				33	110.45				35	47.31			33	6.0417				33	31.9997				35	29.67
				34	40.7425				34	84.5469				36	63.64			34	9.757				34	24.3679				36	38.72
				35.75	41.6238				35	78.1047				37	44.61			35.75	10.2661				35	21.1534				37	34.07
				38	79.3909				36	93.9429				38	68.32			38	19.165				36	25.4291				38	51.07
									37	61.9848				39	52.52								37	16.2234				39	38.77
									38	108.04				40	40.88								38	28.0093				40	24.61
									39	69.4618				41	72.6								39	18.1117				41	53.65
									40	69.8408				45.875	50.55								40	16.4948				45.875	32.42
									41	63.1341													41	15.1082
									42	65.665													42	13.5834
									43	34.846													43	9.1719
									44	47.2546													44	11.6248
									45	128.29													45	28.0568
									46	61.1583													46	16.4258
									47.33	66.6615													47.33	19.9287

## Sheet: Suppl_Fig_3
Column_name	Description		Suppl_Fig_3a_data	Species richness of plot group (m-2)	median of log(SD)	2.5% quantile of log(SD)	97.5% quantile of log(SD)			Suppl_Fig_3b_data	Species richness of plot group (m-2)	median of log(SD)	2.5% quantile of log(SD)	97.5% quantile of log(SD)			Suppl_Fig_3c_data	Species richness of plot group (m-2)	median of log(SD)	2.5% quantile of log(SD)	97.5% quantile of log(SD)			Suppl_Fig_3d_data	Species richness of plot group (m-2)	median of log(CV)	2.5% quantile of log(CV)	97.5% quantile of log(CV)			Suppl_Fig_3e_data	Species richness of plot group (m-2)	median of log(CV)	2.5% quantile of log(CV)	97.5% quantile of log(CV)			Suppl_Fig_3f_data	Species richness of plot group (m-2)	median of log(CV)	2.5% quantile of log(CV)	97.5% quantile of log(CV)
Species richness of plot group (m-2)	Species richness was used to group plots containing one, two, three species, etc. If a group has less than three plots,			2	5.45468	5.31683	5.58879				21	4.09316	3.92893	4.25685				6	3.88141	3.76594	4.00353				2	-1.07916	-1.20382	-0.943632				21	-1.60119	-1.75804	-1.43109				6	-0.815488	-0.925738	-0.698789
	it was combined with the next group to ensure there were three or more plots in each group.			3	5.32668	5.20793	5.45703				25	4.45915	4.28885	4.65001				5	3.7022	3.57632	3.84437				3	-1.1546	-1.27475	-1.03144				25	-1.19474	-1.35595	-1.00993				5	-0.997641	-1.12554	-0.863388
	Within each plot group, the weighted average value of plot richness is used as the species richness of plot group.			5	5.31967	5.22485	5.41854				20	4.38254	4.24577	4.52059				4	3.52387	3.36625	3.6948				5	-1.15707	-1.24777	-1.05998				20	-1.27983	-1.41932	-1.14231				4	-0.924183	-1.07417	-0.767172
SD (g m-2)	The standard deviation of productivity across plots within plot groups			6	5.36436	5.27723	5.45725				17	4.32941	4.19189	4.47609				7	3.79319	3.68542	3.90364				6	-1.16708	-1.25526	-1.08243				17	-1.45846	-1.59315	-1.31975				7	-1.04796	-1.15404	-0.938535
CV (%)	The coefficient of variation of productivity across plots within plot groups			7	5.33488	5.24382	5.42442				22	4.15827	3.99631	4.33521				8	3.74438	3.65059	3.84592				7	-1.26363	-1.35543	-1.16514				22	-1.5296	-1.68593	-1.36222				8	-1.06933	-1.1575	-0.975357
log(SD)	Logarithmic value of SD			4	5.53317	5.42592	5.64454				24	4.24734	4.05686	4.45678				9	3.91092	3.82423	4.00973				4	-0.944953	-1.05775	-0.828893				24	-1.35298	-1.53123	-1.14044				9	-0.924314	-1.01253	-0.831695
log(CV)	Logarithmic value of CV			8	5.30976	5.2194	5.40752				30	4.40941	4.2278	4.61275				10	3.83773	3.75339	3.93053				8	-1.33291	-1.42751	-1.23161				30	-1.39901	-1.58175	-1.20365				10	-1.04152	-1.12691	-0.954459
				9	5.45599	5.35663	5.55329				23	4.09645	3.91267	4.2862				2.9375	3.28917	3.00503	3.58828				9	-1.23977	-1.33101	-1.13944				23	-1.54025	-1.7126	-1.371				2.9375	-1.13419	-1.35196	-0.895324
				11	5.22951	5.11992	5.344				19	4.15995	4.02338	4.30432				11	3.60551	3.5075	3.71147				11	-1.33685	-1.44264	-1.22052				19	-1.54428	-1.67212	-1.40257				11	-1.32538	-1.429	-1.21672
				10	5.25715	5.14933	5.35971				18	4.32405	4.19345	4.46263				14	3.94533	3.82831	4.06902				10	-1.33341	-1.43306	-1.234				18	-1.44195	-1.56499	-1.30169				14	-1.14406	-1.25485	-1.02362
				13	5.30485	5.191	5.42517				16	4.32349	4.20301	4.45941				12	4.15679	4.06284	4.24865				13	-1.12998	-1.23826	-1.01323				16	-1.42179	-1.54117	-1.29734				12	-0.940384	-1.03038	-0.839222
				14	5.38716	5.27659	5.50378				27	4.26833	4.09467	4.45727				13	3.96417	3.86415	4.07796				14	-1.06609	-1.17713	-0.943778				27	-1.43838	-1.60818	-1.24887				13	-1.0644	-1.16539	-0.962777
				12	5.2503	5.12722	5.37811				26	4.33093	4.1351	4.54766				27	3.91058	3.73029	4.10829				12	-1.2793	-1.40834	-1.14419				26	-1.41435	-1.61076	-1.20072				27	-1.265	-1.44162	-1.09625
				16	5.39988	5.2594	5.54403				5	4.86934	4.7762	4.96604				22	3.88129	3.7412	4.0434				16	-1.03195	-1.15571	-0.881931				5	-0.883798	-0.970775	-0.797156				22	-1.31876	-1.46827	-1.1592
				25	4.31226	4.09631	4.5426				4	4.64	4.53947	4.74483				20	3.87774	3.71578	4.03794				25	-1.7848	-1.98945	-1.57773				4	-1.02573	-1.12168	-0.919616				20	-1.21102	-1.36437	-1.06015
				21	4.66725	4.46902	4.85507				7	4.72565	4.63822	4.81734				31	4.12325	3.93724	4.35369				21	-1.50713	-1.67844	-1.32243				7	-1.05195	-1.13774	-0.959606				31	-1.00964	-1.19465	-0.811693
				20	4.64255	4.43612	4.84689				6	4.48632	4.40095	4.58198				25	3.9367	3.7677	4.12021				20	-1.53021	-1.7174	-1.33897				6	-1.25072	-1.3383	-1.16101				25	-1.32187	-1.47906	-1.15208
				27	4.27599	4.00192	4.57102				9	4.59892	4.49213	4.70782				29	3.8038	3.63245	3.98693				27	-1.81765	-2.06999	-1.55702				9	-1.14423	-1.25756	-1.02781				29	-1.33578	-1.49697	-1.15404
				26	4.37971	4.14906	4.61567				8	4.64572	4.53031	4.76444				23	3.66291	3.4657	3.86591				26	-1.78333	-2.01031	-1.5476				8	-1.09804	-1.21849	-0.977861				23	-1.46975	-1.6606	-1.27344
				22	4.70713	4.52208	4.90456				3	5.04057	4.91189	5.17883				28	3.62482	3.42863	3.82717				22	-1.49692	-1.66635	-1.3071				3	-0.630239	-0.754497	-0.497516				28	-1.48522	-1.66775	-1.28991
				30	4.15628	3.88251	4.44122				10	4.45337	4.3153	4.59517				24	3.8797	3.70054	4.07081				30	-1.88201	-2.1316	-1.59958				10	-1.28421	-1.41726	-1.14741				24	-1.33234	-1.50401	-1.1536
				28	4.43181	4.19863	4.67391				2	4.94588	4.78	5.13066				30	3.83447	3.62741	4.06295				28	-1.70648	-1.93665	-1.45433				2	-0.666519	-0.836098	-0.480649				30	-1.31062	-1.50639	-1.09866
				24	4.26284	4.05287	4.47613				1	4.84688	4.58014	5.12707				26	4.11242	3.95148	4.29017				24	-1.90203	-2.11234	-1.68737				1	-0.782437	-1.05671	-0.499341				26	-1.20762	-1.35853	-1.05053
				15	5.33086	5.20569	5.45985				28	4.44484	4.23144	4.67432				32	3.77383	3.5549	4.00895				15	-1.08353	-1.20313	-0.961991				28	-1.29041	-1.50029	-1.06055				32	-1.37187	-1.57216	-1.15049
				29	4.50319	4.26411	4.77967				31	4.35687	4.16064	4.58677				34	4.09649	3.85089	4.37723				29	-1.63147	-1.85202	-1.35909				31	-1.47068	-1.67204	-1.26674				34	-1.19335	-1.41531	-0.938191
				33	3.97155	3.52034	4.41729				29	4.43476	4.25504	4.62926				39	3.78128	3.35186	4.19322				33	-2.00521	-2.39628	-1.60655				29	-1.29139	-1.46708	-1.0949				39	-1.41298	-1.68951	-1.09236
				23	4.40988	4.19463	4.62963				32	4.15884	3.93006	4.39328				33	3.70372	3.40744	3.99537				23	-1.75754	-1.95316	-1.55462				32	-1.67382	-1.90247	-1.44728				33	-1.42189	-1.66042	-1.17186
				18	5.05962	4.90382	5.2148				14	4.54298	4.43512	4.65701				36	3.69463	3.28148	4.09017				18	-1.24036	-1.39613	-1.07508				14	-1.25248	-1.36584	-1.13671				36	-1.45733	-1.75614	-1.15999
				35.75	3.88315	3.45433	4.32493				13	4.49585	4.38258	4.61627				35	3.83133	3.51708	4.17931				35.75	-2.05501	-2.4158	-1.67769				13	-1.24134	-1.34976	-1.12943				35	-1.3352	-1.58362	-1.06067
				19	4.88256	4.70491	5.0768				15	4.56695	4.44646	4.6889				38	3.75373	3.3434	4.17522				19	-1.35709	-1.52887	-1.17403				15	-1.17599	-1.29338	-1.05246				38	-1.41844	-1.72007	-1.10768
				34	3.83172	3.41209	4.25295				11	4.33267	4.19534	4.47388				37	3.5824	3.20428	3.96354				34	-2.10884	-2.52823	-1.75				11	-1.38917	-1.52278	-1.24511				37	-1.46466	-1.72853	-1.19975
				31	4.07072	3.7415	4.39405				12	4.44673	4.32592	4.58025				16	3.8247	3.7141	3.94869				31	-1.96395	-2.26992	-1.65841				12	-1.34337	-1.46318	-1.21935				16	-1.21526	-1.32736	-1.09114
				32	4.00878	3.65124	4.36851				33	4.40677	4.196	4.63743				17	3.84391	3.73117	3.96922				32	-1.97355	-2.30805	-1.66259				33	-1.42954	-1.63394	-1.20973				17	-1.20513	-1.31671	-1.08615
				38	3.99544	3.6658	4.40144				37	4.11426	3.84701	4.41414				19	3.76786	3.63952	3.90691				38	-1.98039	-2.29144	-1.65668				37	-1.7757	-2.06119	-1.48259				19	-1.28106	-1.39934	-1.14919
				17	5.11722	4.97292	5.26469				36	4.31623	4.08098	4.5968				15	4.01522	3.89794	4.13501				17	-1.17948	-1.32294	-1.03492				36	-1.56531	-1.79374	-1.29382				15	-1.07901	-1.19471	-0.963468
				1	6.02946	5.94365	6.11468				34	4.2136	3.972	4.45458				18	3.88076	3.75869	4.00689				1	-0.871833	-0.957082	-0.785136				34	-1.62446	-1.85304	-1.37227				18	-1.15277	-1.26676	-1.03374
											35	4.23864	4.00834	4.48995				21	4.34318	4.19086	4.49769											35	-1.64383	-1.87671	-1.385				21	-0.945632	-1.08576	-0.797262
											38	4.40671	4.13674	4.69961				41	3.96481	3.58338	4.35264											38	-1.50111	-1.7705	-1.21487				41	-1.2933	-1.55319	-0.995042
											39	4.13868	3.78779	4.48979				45.875	3.84655	3.49556	4.21209											39	-1.75517	-2.09395	-1.39968				45.875	-1.41892	-1.68583	-1.12992
											42	4.29754	3.99293	4.64205				40	3.75841	3.26864	4.23911											42	-1.67522	-1.99883	-1.32954				40	-1.48476	-1.80659	-1.14998
											47.3333	4.21115	3.86389	4.56856																		47.3333	-1.69788	-2.01326	-1.34872
											45	4.34262	4.04375	4.6904																		45	-1.65536	-1.94314	-1.32974
											46	4.1206	3.76466	4.49707																		46	-1.80301	-2.17723	-1.44207
											43	4.03745	3.66612	4.39416																		43	-1.86431	-2.25293	-1.47714
											40	4.22271	3.96453	4.5265																		40	-1.71906	-2.00443	-1.43725
											41	4.14782	3.84659	4.46966																		41	-1.76302	-2.07076	-1.40337
											44	4.0557	3.69444	4.40417																		44	-1.84234	-2.18875	-1.4917

## Sheet: Suppl_Fig_5
Column_name	Description		Suppl_Fig_5a_data	Mean species richness (m-2)	Mean live biomass (g m-2)	Species richness gradient			Suppl_Fig_5b_data	Species richness gradient	SD (g m-2)	CV (%)
Mean species richness (m-2)	Mean species richness (meter-2) at each grid			1	1382.42	Low				Low	322.22	71.1
Mean live biomass (g m-2)	Mean aboveground live biomass (g m-2) at each grid			1	1308.91	Low				Medium	296.89	72.82
Species richness gradient	151 grids were divided into three equal-number diversity groups: low, medium, and high, with 50 to 51 grids each			1.188	472.29	Low				High	136.09	47.66
SD (g m-2)	The standard deviation of productivity across grids within grid groups			1.406	532.86	Low
CV (%)	The coefficient of variation of productivity across grids within grid groups			1.859	1187.34	Low
				3.109	308.42	Low
				3.344	240.46	Low
				3.938	421.44	Low
				4.141	409.69	Low
				4.203	776.18	Low
				4.219	270.27	Low
				4.333	87.4	Low
				4.453	515.52	Low
				4.766	388.98	Low
				4.781	607.95	Low
				4.828	724.86	Low
				4.938	706.15	Low
				5	240.26	Low
				5.05	700.55	Low
				5.219	341.28	Low
				5.234	264.97	Low
				5.438	40.36	Low
				5.719	588.57	Low
				5.859	428.6	Low
				5.859	239.67	Low
				6	310.06	Low
				6.047	676.41	Low
				6.078	256.23	Low
				6.109	95.65	Low
				6.203	30.18	Low
				6.281	323.31	Low
				6.375	240.85	Low
				6.406	342.83	Low
				6.469	637.44	Low
				6.484	337.02	Low
				6.855	824.53	Low
				6.922	132.59	Low
				7.094	688.37	Low
				7.172	189.53	Low
				7.313	126.62	Low
				7.375	321.16	Low
				7.391	335.08	Low
				7.406	1126.34	Low
				7.75	120.15	Low
				7.891	82.58	Low
				8	371.1	Low
				8.016	899.73	Low
				8.109	209.07	Low
				8.219	271.82	Low
				8.438	524.49	Low
				8.531	359.86	Medium
				8.531	122.17	Medium
				8.55	860.31	Medium
				8.578	1041.5	Medium
				8.703	371.64	Medium
				8.781	1041.5	Medium
				8.797	509.22	Medium
				9.094	75.48	Medium
				9.141	511.03	Medium
				9.203	477.33	Medium
				9.266	106.76	Medium
				9.344	802.45	Medium
				9.641	982.95	Medium
				9.766	106.33	Medium
				9.781	121.3	Medium
				9.844	175.93	Medium
				10.156	148.77	Medium
				10.313	974.84	Medium
				10.531	105.03	Medium
				10.619	199.24	Medium
				10.672	414.29	Medium
				10.781	118.73	Medium
				10.828	150.3	Medium
				11.031	308.01	Medium
				11.094	149.28	Medium
				11.5	254.43	Medium
				11.688	333.28	Medium
				11.688	400.23	Medium
				11.734	274.24	Medium
				12.125	220.87	Medium
				12.453	121.51	Medium
				12.531	230.79	Medium
				12.609	267.44	Medium
				12.609	524.07	Medium
				12.656	108.49	Medium
				12.969	203.84	Medium
				13.141	1032.17	Medium
				13.328	430.24	Medium
				13.406	799.97	Medium
				13.719	459.96	Medium
				13.781	387.36	Medium
				13.859	333.06	Medium
				14.031	172.31	Medium
				14.156	387.64	Medium
				14.219	517.42	Medium
				14.234	1037.63	Medium
				14.266	86.83	Medium
				14.438	462.96	Medium
				14.484	625.65	Medium
				14.734	477.19	Medium
				15	356.84	High
				15.188	122.72	High
				15.359	793.72	High
				15.391	155.32	High
				15.563	342.21	High
				15.672	300.79	High
				15.859	247.55	High
				16.453	366.75	High
				16.609	243.34	High
				16.635	165.32	High
				16.938	232.2	High
				17.375	106.72	High
				17.641	92.71	High
				17.828	154.6	High
				17.953	131.33	High
				17.984	205.69	High
				17.984	444.54	High
				18.238	207.68	High
				18.547	243.71	High
				18.703	357.79	High
				18.859	153.8	High
				18.953	409.5	High
				19.19	276.68	High
				19.469	476.31	High
				20.266	224.91	High
				20.469	269.16	High
				20.922	247.74	High
				21.266	238.73	High
				21.906	459.84	High
				22.141	510.68	High
				22.688	463.67	High
				23	189.96	High
				23.79	290.08	High
				25.359	240.78	High
				25.453	215.16	High
				25.563	498.4	High
				25.719	415.25	High
				26.031	195.53	High
				26.109	207.48	High
				27.188	238.26	High
				27.406	278.4	High
				28.406	236.68	High
				28.571	284.7	High
				28.672	375.25	High
				29.141	82.51	High
				30.563	415.5	High
				32.219	95.41	High
				32.25	163.29	High
				32.54	401.94	High
				32.563	331.09	High
				40.438	405.48	High

[truncated: 1 more sheets: Suppl_Fig_6]
